# Supplementary material for: ﻿New species of Asclepias (Apocynaceae), Baphia (Leguminosae), Cochlospermum (Bixaceae) and Endostemon (Lamiaceae) from the Kalahari sands of Angola and NW Zambia, with one new combination in Vangueria (Rubiaceae)
Source: PhytoKeys. 2023 Sep 20;232:145–66. doi: 10.3897/phytokeys.232.110110 (PMC10534249; doi:10.3897/phytokeys.232.110110)
Supplement: XML Treatment for Asclepias minutissima [file phytokeys.232.110110-treatment1.xml]

<!DOCTYPE tp:taxon-treatment
  PUBLIC "-//TaxonX//DTD Taxonomic Treatment Publishing DTD v0 20100105//EN" "tax-treatment-NSO.dtd">
<tp:taxon-treatment xmlns:tp="http://www.plazi.org/taxpub"><tp:treatment-meta><kwd-group><label>Taxon classification</label><kwd>
                <named-content content-type="kingdom">Plantae</named-content>
              </kwd><kwd>
                <named-content content-type="order">Gentianales</named-content>
              </kwd><kwd>
                <named-content content-type="family">Apocynaceae</named-content>
              </kwd></kwd-group><mixed-citation publication-type="journal"><person-group><name><surname>Goyder</surname><given-names>David J.</given-names></name><name><surname>Davies</surname><given-names>Nina</given-names></name><name><surname>Finckh</surname><given-names>Manfred</given-names></name><name><surname>Gomes</surname><given-names>Amândio</given-names></name><name><surname>Gonçalves</surname><given-names>Francisco Maiato P.</given-names></name><name><surname>Meller</surname><given-names>Paulina</given-names></name><name><surname>Paton</surname><given-names>Alan J.</given-names></name></person-group><article-title>﻿New species of <italic><tp:taxon-name><tp:taxon-name-part taxon-name-part-type="genus" reg="Asclepias">Asclepias</tp:taxon-name-part></tp:taxon-name></italic> (<tp:taxon-name><tp:taxon-name-part taxon-name-part-type="family">Apocynaceae</tp:taxon-name-part></tp:taxon-name>), <italic><tp:taxon-name><tp:taxon-name-part taxon-name-part-type="genus" reg="Baphia">Baphia</tp:taxon-name-part></tp:taxon-name></italic> (<tp:taxon-name><tp:taxon-name-part taxon-name-part-type="family">Leguminosae</tp:taxon-name-part></tp:taxon-name>), <italic><tp:taxon-name><tp:taxon-name-part taxon-name-part-type="genus" reg="Cochlospermum">Cochlospermum</tp:taxon-name-part></tp:taxon-name></italic> (<tp:taxon-name><tp:taxon-name-part taxon-name-part-type="family">Bixaceae</tp:taxon-name-part></tp:taxon-name>) and <italic><tp:taxon-name><tp:taxon-name-part taxon-name-part-type="genus" reg="Endostemon">Endostemon</tp:taxon-name-part></tp:taxon-name></italic> (<tp:taxon-name><tp:taxon-name-part taxon-name-part-type="family">Lamiaceae</tp:taxon-name-part></tp:taxon-name>) from the Kalahari sands of Angola and NW Zambia, with one new combination in <italic><tp:taxon-name><tp:taxon-name-part taxon-name-part-type="genus" reg="Vangueria">Vangueria</tp:taxon-name-part></tp:taxon-name></italic> (<tp:taxon-name><tp:taxon-name-part taxon-name-part-type="family">Rubiaceae</tp:taxon-name-part></tp:taxon-name>)</article-title><source>PhytoKeys</source><day>20</day><month>09</month><year>2023</year><volume>232</volume><fpage>145</fpage><lpage>166</lpage><pub-id pub-id-type="doi">10.3897/phytokeys.232.110110</pub-id></mixed-citation></tp:treatment-meta><tp:nomenclature><label>﻿</label><tp:taxon-name>
              <object-id xmlns:xlink="http://www.w3.org/1999/xlink" content-type="arpha" xlink:type="simple">625581C9-0685-5F0E-A94D-B897B76901E2</object-id>
              <tp:taxon-name-part taxon-name-part-type="genus" reg="Asclepias">Asclepias</tp:taxon-name-part>
              <tp:taxon-name-part taxon-name-part-type="species" reg="minutissima">minutissima</tp:taxon-name-part>
              <object-id xmlns:xlink="http://www.w3.org/1999/xlink" content-type="ipni" xlink:type="simple">urn:lsid:ipni.org:names:77327146-1</object-id>
            </tp:taxon-name><tp:taxon-authority>Goyder</tp:taxon-authority><tp:taxon-status xmlns:xlink="http://www.w3.org/1999/xlink" xlink:type="simple">sp. nov.</tp:taxon-status></tp:nomenclature><tp:treatment-sec sec-type="diagnosis" id="SECID0EUAAE"><title>Diagnosis.</title><p><italic><tp:taxon-name><tp:taxon-name-part taxon-name-part-type="genus" reg="Asclepias">Asclepias</tp:taxon-name-part><tp:taxon-name-part taxon-name-part-type="species" reg="minutissima">minutissima</tp:taxon-name-part></tp:taxon-name></italic> appears most similar to <italic><tp:taxon-name><tp:taxon-name-part taxon-name-part-type="genus" reg="Asclepias">A.</tp:taxon-name-part><tp:taxon-name-part taxon-name-part-type="species" reg="aurea">aurea</tp:taxon-name-part></tp:taxon-name></italic> (Schltr.) Schltr. but differs in the campanulate rather than rotate to reflexed corolla, the ascending disposition of the corona rather than radiating from the column in <italic><tp:taxon-name><tp:taxon-name-part taxon-name-part-type="genus" reg="Asclepias">A.</tp:taxon-name-part><tp:taxon-name-part taxon-name-part-type="species" reg="aurea">aurea</tp:taxon-name-part></tp:taxon-name></italic>, the absence of the well-developed distal tongue to the corona of the latter species, and the shorter peduncles (1–3 cm rather than (3)5–14 cm in <italic><tp:taxon-name><tp:taxon-name-part taxon-name-part-type="genus" reg="Asclepias">A.</tp:taxon-name-part><tp:taxon-name-part taxon-name-part-type="species" reg="aurea">aurea</tp:taxon-name-part></tp:taxon-name></italic>).</p></tp:treatment-sec><tp:treatment-sec sec-type="material" id="SECID0EGCAE"><title>Type.</title><p>Angola. Moxico Province: Mussuma plains, 50 km NE of Lumbala, Zambezi drainage, <named-content xmlns:xlink="http://www.w3.org/1999/xlink" content-type="dwc:verbatimCoordinates" xlink:type="simple"><named-content content-type="geo-json" specific-use="{&#34;type&#34;:&#34;Point&#34;,&#34;coordinates&#34;:[21.723611,-13.763611]}" id="NCID0EPCAE" xlink:type="simple">13°45'49"S, 021°43'25"E</named-content></named-content>, fl. 7 December 2019, <italic>D.Goyder &amp; F.Maiato</italic> 9204 (holotype: K (K001334259); isotypes: <abbrev xmlns:xlink="http://www.w3.org/1999/xlink" xlink:title="Collections Unit of Angola’s National Institute for Biodiversity and Protected Areas" id="ABBRID0EWCAE" xlink:type="simple">INBAC</abbrev>, LUBA, PRE).</p></tp:treatment-sec><tp:treatment-sec sec-type="description" id="SECID0E1CAE"><title>Description.</title><p>Perennial herb with a single erect stem arising annually from a small napiform tuber, latex white; stems 8–15 cm long, minutely pubescent along two lines. Leaves sessile, 3–7 × 0.05 cm, filiform with inrolled margins, glabrous. Inflorescences terminal or extra-axillary, umbelliform, with 4–5 erect flowers; peduncles 1–3 cm long, minutely pubescent; pedicels c. 1 cm long, minutely pubescent. Sepals 1–1.5 mm long, narrowly to broadly triangular, glabrous. Corolla campanulate, lobes 3.5–4 × 1.5 mm, oblong, green or white, glabrous on both faces. Corona lobes 2–3 mm long, cucullate, lacking an apical tongue, pinkish cream or white. Anther wings 1 mm long. Stylar head flat. Follicles not seen. (Fig. <xref ref-type="fig" rid="F1">1</xref>).</p><fig id="F1" position="float" orientation="portrait"><object-id xmlns:xlink="http://www.w3.org/1999/xlink" content-type="doi" xlink:type="simple">10.3897/phytokeys.232.110110.figure1</object-id><object-id xmlns:xlink="http://www.w3.org/1999/xlink" content-type="arpha" xlink:type="simple">B149E1D2-6417-5E4A-AE69-9633605A6FA7</object-id><label>Figure 1.</label><caption><p><italic><tp:taxon-name><tp:taxon-name-part taxon-name-part-type="genus" reg="Asclepias">Asclepias</tp:taxon-name-part><tp:taxon-name-part taxon-name-part-type="species" reg="minutissima">minutissima</tp:taxon-name-part></tp:taxon-name></italic><bold>A</bold> habit <bold>B</bold> flower <bold>C</bold> corona lobe <bold>D</bold> gynostegium <bold>E</bold> pollinarium. Drawn by Margaret Tebbs from <italic>Richards</italic> 17269.</p></caption><graphic xmlns:xlink="http://www.w3.org/1999/xlink" xlink:href="phytokeys-232-145_article-110110__-g001.jpg" position="float" orientation="portrait" xlink:type="simple" id="oo_908497.jpg"><uri content-type="original_file" xlink:type="simple">https://binary.pensoft.net/fig/908497</uri></graphic></fig></tp:treatment-sec><tp:treatment-sec sec-type="distribution" id="SECID0EIEAE"><title>Distribution and ecology.</title><p>Known from a single collection in eastern Angola and one in NW Zambia. The Angolan population consisted of several scattered individuals on a broad open sandy plain just above the water table. Both the Angolan and the Zambian localities are on Kalahari sand deposits, and the Angolan collection was associated with common geoxylic suffrutices of the region such as <italic><tp:taxon-name><tp:taxon-name-part taxon-name-part-type="genus" reg="Parinari">Parinari</tp:taxon-name-part><tp:taxon-name-part taxon-name-part-type="species" reg="capensis">capensis</tp:taxon-name-part></tp:taxon-name></italic> Harv., <tp:taxon-name><tp:taxon-name-part taxon-name-part-type="genus" reg="Syzygium">Syzygium</tp:taxon-name-part><tp:taxon-name-part taxon-name-part-type="species" reg="guineense">guineense</tp:taxon-name-part><tp:taxon-name-part taxon-name-part-type="basionym-authority">(Willd.)</tp:taxon-name-part><tp:taxon-name-part taxon-name-part-type="authority">DC.</tp:taxon-name-part><tp:taxon-name-part taxon-name-part-type="infraspecific-rank">subsp.</tp:taxon-name-part><tp:taxon-name-part taxon-name-part-type="subspecies" reg="huillense">huillense</tp:taxon-name-part></tp:taxon-name> (Hiern) F.White, <italic><tp:taxon-name><tp:taxon-name-part taxon-name-part-type="genus" reg="Eugenia">Eugenia</tp:taxon-name-part><tp:taxon-name-part taxon-name-part-type="species" reg="malangensis">malangensis</tp:taxon-name-part></tp:taxon-name></italic> (O.Hoffm.) Nied., <tp:taxon-name><tp:taxon-name-part taxon-name-part-type="genus" reg="Lannea">Lannea</tp:taxon-name-part><tp:taxon-name-part taxon-name-part-type="species" reg="gossweileri">gossweileri</tp:taxon-name-part><tp:taxon-name-part taxon-name-part-type="authority">Exell &amp; Mendonça</tp:taxon-name-part><tp:taxon-name-part taxon-name-part-type="infraspecific-rank">subsp.</tp:taxon-name-part><tp:taxon-name-part taxon-name-part-type="subspecies" reg="gossweileri">gossweileri</tp:taxon-name-part></tp:taxon-name> and <tp:taxon-name><tp:taxon-name-part taxon-name-part-type="genus" reg="Cryptosepalum">Cryptosepalum</tp:taxon-name-part><tp:taxon-name-part taxon-name-part-type="uncertainty-rank">sp. aff.</tp:taxon-name-part><tp:taxon-name-part taxon-name-part-type="species" reg="mimosoides">mimosoides</tp:taxon-name-part></tp:taxon-name> Welw. ex Oliv. Altitude 1100–1300 m. (Map <xref ref-type="fig" rid="F2">1</xref>).</p><fig id="F2" position="float" orientation="portrait"><object-id xmlns:xlink="http://www.w3.org/1999/xlink" content-type="doi" xlink:type="simple">10.3897/phytokeys.232.110110.map1</object-id><object-id xmlns:xlink="http://www.w3.org/1999/xlink" content-type="arpha" xlink:type="simple">812D3D6E-9949-5A64-B5D6-DAAE89C5AF9F</object-id><label>Map 1.</label><caption><p>Known distribution of <italic><tp:taxon-name><tp:taxon-name-part taxon-name-part-type="genus" reg="Asclepias">Asclepias</tp:taxon-name-part><tp:taxon-name-part taxon-name-part-type="species" reg="minutissima">minutissima</tp:taxon-name-part></tp:taxon-name></italic> (eastern Angola and NW Zambia).</p></caption><graphic xmlns:xlink="http://www.w3.org/1999/xlink" xlink:href="phytokeys-232-145_article-110110__-g002.jpg" position="float" orientation="portrait" xlink:type="simple" id="oo_908498.jpg"><uri content-type="original_file" xlink:type="simple">https://binary.pensoft.net/fig/908498</uri></graphic></fig></tp:treatment-sec><tp:treatment-sec sec-type="conservation status" id="SECID0EYHAE"><title>Conservation status.</title><p><italic><tp:taxon-name><tp:taxon-name-part taxon-name-part-type="genus" reg="Asclepias">Asclepias</tp:taxon-name-part><tp:taxon-name-part taxon-name-part-type="species" reg="minutissima">minutissima</tp:taxon-name-part></tp:taxon-name></italic> is known from two localities some 350 km apart, but is inconspicuous and easily overlooked and is likely to be more common than the herbarium records suggest. Both localities are in nutrient-deficient sandy environments unsuitable for agriculture, and with little threat of habitat transformation as human settlements are few and far between. The new species is therefore provisionally assessed as Data Deficient.</p></tp:treatment-sec><tp:treatment-sec sec-type="material" id="SECID0EJIAE"><title>Additional specimens examined.</title><p>Zambia. Mwinilunga District, 16 km along road from Matonchi Farm, <named-content xmlns:xlink="http://www.w3.org/1999/xlink" content-type="dwc:verbatimCoordinates" xlink:type="simple"><named-content content-type="geo-json" specific-use="{&#34;type&#34;:&#34;Point&#34;,&#34;coordinates&#34;:[24.050000,-11.650000]}" id="NCID0ESIAE" xlink:type="simple">11°39'S, 24°03'E</named-content></named-content>, fl. 17 November 1962, <italic>Richards</italic> 17269 (K).</p></tp:treatment-sec><tp:treatment-sec sec-type="Taxonomic notes" id="SECID0EZIAE"><title>Taxonomic notes.</title><p>Only three species of <italic><tp:taxon-name><tp:taxon-name-part taxon-name-part-type="genus" reg="Asclepias">Asclepias</tp:taxon-name-part></tp:taxon-name></italic> were reported from Angola by <xref ref-type="bibr" rid="B22">Goyder (2008)</xref>. <italic><tp:taxon-name><tp:taxon-name-part taxon-name-part-type="genus" reg="Asclepias">Asclepias</tp:taxon-name-part><tp:taxon-name-part taxon-name-part-type="species" reg="baumii">baumii</tp:taxon-name-part></tp:taxon-name></italic> Schltr., known only from the type collection which was destroyed in Berlin, is almost certainly synonymous with <italic><tp:taxon-name><tp:taxon-name-part taxon-name-part-type="genus" reg="Asclepias">A.</tp:taxon-name-part><tp:taxon-name-part taxon-name-part-type="species" reg="aurea">aurea</tp:taxon-name-part></tp:taxon-name></italic>, as is <italic><tp:taxon-name><tp:taxon-name-part taxon-name-part-type="genus" reg="Asclepias">A.</tp:taxon-name-part><tp:taxon-name-part taxon-name-part-type="species" reg="radiata">radiata</tp:taxon-name-part></tp:taxon-name></italic> S.Moore (<xref ref-type="bibr" rid="B23">Goyder 2009</xref>). <italic><tp:taxon-name><tp:taxon-name-part taxon-name-part-type="genus" reg="Asclepias">Asclepias</tp:taxon-name-part><tp:taxon-name-part taxon-name-part-type="species" reg="randii">randii</tp:taxon-name-part></tp:taxon-name></italic> S.Moore is also present. Following the transfer of <italic><tp:taxon-name><tp:taxon-name-part taxon-name-part-type="genus" reg="Odontostelma">Odontostelma</tp:taxon-name-part></tp:taxon-name></italic> Rendle to <italic><tp:taxon-name><tp:taxon-name-part taxon-name-part-type="genus" reg="Asclepias">Asclepias</tp:taxon-name-part></tp:taxon-name></italic> by <xref ref-type="bibr" rid="B23">Goyder (2009)</xref>, <italic><tp:taxon-name><tp:taxon-name-part taxon-name-part-type="genus" reg="Asclepias">A.</tp:taxon-name-part><tp:taxon-name-part taxon-name-part-type="species" reg="minor">minor</tp:taxon-name-part></tp:taxon-name></italic> (S.Moore) Goyder, also occurs in the country. All of these species occur in scattered populations with few individuals, as is common for <italic><tp:taxon-name><tp:taxon-name-part taxon-name-part-type="genus" reg="Asclepias">Asclepias</tp:taxon-name-part></tp:taxon-name></italic> and allied genera in tropical Africa. As a result, they tend to be collected very infrequently and few herbarium records exist for any of them in Angola.</p><p><italic><tp:taxon-name><tp:taxon-name-part taxon-name-part-type="genus" reg="Asclepias">Asclepias</tp:taxon-name-part><tp:taxon-name-part taxon-name-part-type="species" reg="randii">randii</tp:taxon-name-part></tp:taxon-name></italic> is a much more robust plant than the other species and has pubescent stems and leaves. <italic><tp:taxon-name><tp:taxon-name-part taxon-name-part-type="genus" reg="Asclepias">A.</tp:taxon-name-part><tp:taxon-name-part taxon-name-part-type="species" reg="aurea">aurea</tp:taxon-name-part></tp:taxon-name></italic> and <italic><tp:taxon-name><tp:taxon-name-part taxon-name-part-type="genus" reg="Asclepias">A.</tp:taxon-name-part><tp:taxon-name-part taxon-name-part-type="species" reg="minor">minor</tp:taxon-name-part></tp:taxon-name></italic> are glabrous and are slender herbs. <italic><tp:taxon-name><tp:taxon-name-part taxon-name-part-type="genus" reg="Asclepias">Asclepias</tp:taxon-name-part><tp:taxon-name-part taxon-name-part-type="species" reg="minor">minor</tp:taxon-name-part></tp:taxon-name></italic> has a corona which is much reduced, not even reaching the base of the anther wings and has a short ventral appendage. So the species most similar to our new collection appears to be the highly variable <italic><tp:taxon-name><tp:taxon-name-part taxon-name-part-type="genus" reg="Asclepias">A.</tp:taxon-name-part><tp:taxon-name-part taxon-name-part-type="species" reg="aurea">aurea</tp:taxon-name-part></tp:taxon-name></italic>, which occurs across Namibia, southern Angola, Zambia, the Katanga region of the D.R.Congo, Zimbabwe, northern provinces of South Africa, Eswatini (Swaziland) and Lesotho (<xref ref-type="bibr" rid="B23">Goyder 2009</xref>).</p><p><italic><tp:taxon-name><tp:taxon-name-part taxon-name-part-type="genus" reg="Asclepias">Asclepias</tp:taxon-name-part><tp:taxon-name-part taxon-name-part-type="species" reg="aurea">aurea</tp:taxon-name-part></tp:taxon-name></italic> has rotate to reflexed corolla lobes, corona lobes which radiate from the column and are extended into a long distal tongue, and longer peduncles. In addition to the rather subtle morphological characters that distinguish the new species from <italic><tp:taxon-name><tp:taxon-name-part taxon-name-part-type="genus" reg="Asclepias">A.</tp:taxon-name-part><tp:taxon-name-part taxon-name-part-type="species" reg="aurea">aurea</tp:taxon-name-part></tp:taxon-name></italic>, its ecological requirements, close to the water table on leached Kalahari sand, are probably also significant. <italic><tp:taxon-name><tp:taxon-name-part taxon-name-part-type="genus" reg="Asclepias">Asclepias</tp:taxon-name-part><tp:taxon-name-part taxon-name-part-type="species" reg="aurea">aurea</tp:taxon-name-part></tp:taxon-name></italic> occurs on richer soils. The new taxon was mentioned by <xref ref-type="bibr" rid="B28">Goyder et al. (2020</xref>: 276) in a note under the related <italic><tp:taxon-name><tp:taxon-name-part taxon-name-part-type="genus" reg="Asclepias">A.</tp:taxon-name-part><tp:taxon-name-part taxon-name-part-type="species" reg="aurea">aurea</tp:taxon-name-part></tp:taxon-name></italic> but the Angolan (type) collection was cited incorrectly as <italic>Goyder &amp; Gonçalves</italic> 4809.</p></tp:treatment-sec><ref-list><ref id="B22"><mixed-citation xmlns:xlink="http://www.w3.org/1999/xlink" xlink:type="simple"><person-group><name name-style="western"><surname>Goyder</surname><given-names>DJ</given-names></name></person-group> (<year>2008</year>) <tp:taxon-name><tp:taxon-name-part taxon-name-part-type="family">Apocynaceae</tp:taxon-name-part></tp:taxon-name> subfamilies <tp:taxon-name><tp:taxon-name-part taxon-name-part-type="subfamily">Periplocoideae</tp:taxon-name-part></tp:taxon-name>, <tp:taxon-name><tp:taxon-name-part taxon-name-part-type="subfamily">Secamonoideae</tp:taxon-name-part></tp:taxon-name> and <tp:taxon-name><tp:taxon-name-part taxon-name-part-type="subfamily">Asclepiadoideae</tp:taxon-name-part></tp:taxon-name>. In: Figueiredo E, Smith GF (2008) Plants of Angola/Plantas de Angola. Strelitzia 22, 1–279. South African National Biodiversity Institute, Pretoria.</mixed-citation></ref><ref id="B23"><mixed-citation xmlns:xlink="http://www.w3.org/1999/xlink" xlink:type="simple"><person-group><name name-style="western"><surname>Goyder</surname><given-names>DJ</given-names></name></person-group> (<year>2009</year>) <article-title>A synopsis of <italic><tp:taxon-name><tp:taxon-name-part taxon-name-part-type="genus">Asclepias</tp:taxon-name-part></tp:taxon-name></italic> (<tp:taxon-name><tp:taxon-name-part taxon-name-part-type="family">Apocynaceae</tp:taxon-name-part></tp:taxon-name>: <tp:taxon-name><tp:taxon-name-part taxon-name-part-type="subfamily">Asclepiadoideae</tp:taxon-name-part></tp:taxon-name>) in tropical Africa.</article-title><source>Kew Bulletin</source><volume>64</volume>(<issue>3</issue>): <fpage>369</fpage>–<lpage>399</lpage>. <ext-link xlink:href="10.1007/s12225-009-9133-3" ext-link-type="doi" xlink:type="simple">https://doi.org/10.1007/s12225-009-9133-3</ext-link></mixed-citation></ref><ref id="B28"><mixed-citation xmlns:xlink="http://www.w3.org/1999/xlink" xlink:type="simple"><person-group><name name-style="western"><surname>Goyder</surname><given-names>DJ</given-names></name><name name-style="western"><surname>Gilbert</surname><given-names>MG</given-names></name><name name-style="western"><surname>Venter</surname><given-names>HJT</given-names></name></person-group> (<year>2020</year>) <tp:taxon-name><tp:taxon-name-part taxon-name-part-type="family">Apocynaceae</tp:taxon-name-part></tp:taxon-name> (part 2). In: García MA (Ed.) Flora Zambesiaca vol. 7(3), 1–375. Royal Botanic Gardens, Kew.</mixed-citation></ref></ref-list></tp:taxon-treatment>
