# Supplementary material for: ﻿New species of Asclepias (Apocynaceae), Baphia (Leguminosae), Cochlospermum (Bixaceae) and Endostemon (Lamiaceae) from the Kalahari sands of Angola and NW Zambia, with one new combination in Vangueria (Rubiaceae)
Source: PhytoKeys. 2023 Sep 20;232:145–66. doi: 10.3897/phytokeys.232.110110 (PMC10534249; doi:10.3897/phytokeys.232.110110)
Supplement: XML Treatment for Endostemon palustris [file phytokeys.232.110110-treatment3.xml]

<!DOCTYPE tp:taxon-treatment
  PUBLIC "-//TaxonX//DTD Taxonomic Treatment Publishing DTD v0 20100105//EN" "tax-treatment-NSO.dtd">
<tp:taxon-treatment xmlns:tp="http://www.plazi.org/taxpub"><tp:treatment-meta><kwd-group><label>Taxon classification</label><kwd>
                <named-content content-type="kingdom">Plantae</named-content>
              </kwd><kwd>
                <named-content content-type="order">Lamiales</named-content>
              </kwd><kwd>
                <named-content content-type="family">Lamiaceae</named-content>
              </kwd></kwd-group><mixed-citation publication-type="journal"><person-group><name><surname>Goyder</surname><given-names>David J.</given-names></name><name><surname>Davies</surname><given-names>Nina</given-names></name><name><surname>Finckh</surname><given-names>Manfred</given-names></name><name><surname>Gomes</surname><given-names>Amândio</given-names></name><name><surname>Gonçalves</surname><given-names>Francisco Maiato P.</given-names></name><name><surname>Meller</surname><given-names>Paulina</given-names></name><name><surname>Paton</surname><given-names>Alan J.</given-names></name></person-group><article-title>﻿New species of <italic><tp:taxon-name><tp:taxon-name-part taxon-name-part-type="genus" reg="Asclepias">Asclepias</tp:taxon-name-part></tp:taxon-name></italic> (<tp:taxon-name><tp:taxon-name-part taxon-name-part-type="family">Apocynaceae</tp:taxon-name-part></tp:taxon-name>), <italic><tp:taxon-name><tp:taxon-name-part taxon-name-part-type="genus" reg="Baphia">Baphia</tp:taxon-name-part></tp:taxon-name></italic> (<tp:taxon-name><tp:taxon-name-part taxon-name-part-type="family">Leguminosae</tp:taxon-name-part></tp:taxon-name>), <italic><tp:taxon-name><tp:taxon-name-part taxon-name-part-type="genus" reg="Cochlospermum">Cochlospermum</tp:taxon-name-part></tp:taxon-name></italic> (<tp:taxon-name><tp:taxon-name-part taxon-name-part-type="family">Bixaceae</tp:taxon-name-part></tp:taxon-name>) and <italic><tp:taxon-name><tp:taxon-name-part taxon-name-part-type="genus" reg="Endostemon">Endostemon</tp:taxon-name-part></tp:taxon-name></italic> (<tp:taxon-name><tp:taxon-name-part taxon-name-part-type="family">Lamiaceae</tp:taxon-name-part></tp:taxon-name>) from the Kalahari sands of Angola and NW Zambia, with one new combination in <italic><tp:taxon-name><tp:taxon-name-part taxon-name-part-type="genus" reg="Vangueria">Vangueria</tp:taxon-name-part></tp:taxon-name></italic> (<tp:taxon-name><tp:taxon-name-part taxon-name-part-type="family">Rubiaceae</tp:taxon-name-part></tp:taxon-name>)</article-title><source>PhytoKeys</source><day>20</day><month>09</month><year>2023</year><volume>232</volume><fpage>145</fpage><lpage>166</lpage><pub-id pub-id-type="doi">10.3897/phytokeys.232.110110</pub-id></mixed-citation></tp:treatment-meta><tp:nomenclature><label>﻿</label><tp:taxon-name>
              <object-id xmlns:xlink="http://www.w3.org/1999/xlink" content-type="arpha" xlink:type="simple">B3859CC8-5EBA-5390-8D5A-B828A10A4B47</object-id>
              <tp:taxon-name-part taxon-name-part-type="genus" reg="Endostemon">Endostemon</tp:taxon-name-part>
              <tp:taxon-name-part taxon-name-part-type="species" reg="palustris">palustris</tp:taxon-name-part>
              <object-id xmlns:xlink="http://www.w3.org/1999/xlink" content-type="ipni" xlink:type="simple">urn:lsid:ipni.org:names:77327148-1</object-id>
            </tp:taxon-name><tp:taxon-authority>A.J.Paton &amp; Goyder</tp:taxon-authority><tp:taxon-status xmlns:xlink="http://www.w3.org/1999/xlink" xlink:type="simple">sp. nov.</tp:taxon-status></tp:nomenclature><tp:treatment-sec sec-type="diagnosis" id="SECID0ELLAG"><title>Diagnosis.</title><p>Differs from <italic><tp:taxon-name><tp:taxon-name-part taxon-name-part-type="genus" reg="Endostemon">E.</tp:taxon-name-part><tp:taxon-name-part taxon-name-part-type="species" reg="tubulascens">tubulascens</tp:taxon-name-part></tp:taxon-name></italic> (Briq.) M.Ashby in the little-branched habit, the sessile rather than petiolate and linear rather than elliptic leaves, the fewer-flowered (4–6-flowered rather than 6–10-flowered) verticils in the inflorescence, the pale violet rather than pinkish white flowers and the longer calyx (fruiting calyx 8–9 mm long rather than 5.5–6 mm).</p></tp:treatment-sec><tp:treatment-sec sec-type="material" id="SECID0E3LAG"><title>Type.</title><p>Angola. Moxico Province: Confluence of Cuito River and its 1<sup>st</sup> tributary, the Kalua River, c. 65 km SSW of Munhango, <named-content xmlns:xlink="http://www.w3.org/1999/xlink" content-type="dwc:verbatimCoordinates" xlink:type="simple"><named-content content-type="geo-json" specific-use="{&#34;type&#34;:&#34;Point&#34;,&#34;coordinates&#34;:[18.354444,-12.748611]}" id="NCID0EHMAG" xlink:type="simple">12°44'55"S, 018°21'16"E</named-content></named-content>, fl. 20 Oct. 2016, <italic>D.Goyder &amp; F.Maiato</italic> 8762 (holotype: K (K001333409); isotypes: <abbrev xmlns:xlink="http://www.w3.org/1999/xlink" xlink:title="Collections Unit of Angola’s National Institute for Biodiversity and Protected Areas" id="ABBRID0EOMAG" xlink:type="simple">INBAC</abbrev>, LUBA).</p></tp:treatment-sec><tp:treatment-sec sec-type="description" id="SECID0ESMAG"><title>Description.</title><p>Aromatic perennial suffrutex with few stems arising from a thick woody rootstock; stems erect, 15–30 cm tall, branched near the base, square in section above, more rounded below, pubescent with both glandular and eglandular hairs. Leaves verticillate, ascending, sessile, linear and folded along the midvein, 2.5–5 cm long, 0.1–0.2 cm wide, pubescent. Inflorescence lax with 4–6-flowered verticils 1.5–2.5 cm apart; bracts lanceolate or narrowly ovate, 3.5–4.5 mm long; pedicels 1–5 mm long, longer in lower verticils. Calyx 5 mm long at anthesis, pubescent with spreading hairs and sessile glands, posterior lip purplish; fruiting calyx 8–9 mm long. Corolla pale violet, 8–10 mm long; tube 6–7 mm long, straight, parallel-sided, dilating at the throat. Filaments c. 0.5 mm long, glabrous or pilose. Ovaries pubescent at apex. (Fig. <xref ref-type="fig" rid="F6">4</xref>).</p><fig id="F6" position="float" orientation="portrait"><object-id xmlns:xlink="http://www.w3.org/1999/xlink" content-type="doi" xlink:type="simple">10.3897/phytokeys.232.110110.figure4</object-id><object-id xmlns:xlink="http://www.w3.org/1999/xlink" content-type="arpha" xlink:type="simple">02285076-CEF5-5E55-B100-99859AB87434</object-id><label>Figure 4.</label><caption><p><italic><tp:taxon-name><tp:taxon-name-part taxon-name-part-type="genus" reg="Endostemon">Endostemon</tp:taxon-name-part><tp:taxon-name-part taxon-name-part-type="species" reg="palustris">palustris</tp:taxon-name-part></tp:taxon-name></italic><bold>A</bold> habit <bold>B</bold> flower <bold>C</bold> opened corolla showing androecium and gynoecium <bold>D</bold> base of gynoecium showing three of the four nutlets and the gynobasic style <bold>E</bold> individual nutlet <bold>F</bold> calyx <bold>G</bold> indumentum. Drawn by Margaret Tebbs from <italic>Goyder &amp; Maiato</italic> 8762.</p></caption><graphic xmlns:xlink="http://www.w3.org/1999/xlink" xlink:href="phytokeys-232-145_article-110110__-g006.jpg" position="float" orientation="portrait" xlink:type="simple" id="oo_908502.jpg"><uri content-type="original_file" xlink:type="simple">https://binary.pensoft.net/fig/908502</uri></graphic></fig></tp:treatment-sec><tp:treatment-sec sec-type="distribution" id="SECID0EEOAG"><title>Distribution and ecology.</title><p>Known only from the type collection close to the source of the Cuito River. It was found towards the upper edge of a marsh fringing the river. (Map <xref ref-type="fig" rid="F7">3</xref>).</p><fig id="F7" position="float" orientation="portrait"><object-id xmlns:xlink="http://www.w3.org/1999/xlink" content-type="doi" xlink:type="simple">10.3897/phytokeys.232.110110.map3</object-id><object-id xmlns:xlink="http://www.w3.org/1999/xlink" content-type="arpha" xlink:type="simple">A7345FE6-6285-5B46-A7E2-75DF9C6FB118</object-id><label>Map 3.</label><caption><p>Known distribution of <italic><tp:taxon-name><tp:taxon-name-part taxon-name-part-type="genus" reg="Endostemon">Endostemon</tp:taxon-name-part><tp:taxon-name-part taxon-name-part-type="species" reg="palustris">palustris</tp:taxon-name-part></tp:taxon-name></italic> (star), and of the related species <italic><tp:taxon-name><tp:taxon-name-part taxon-name-part-type="genus" reg="Endostemon">E.</tp:taxon-name-part><tp:taxon-name-part taxon-name-part-type="species" reg="tubulascens">tubulascens</tp:taxon-name-part></tp:taxon-name></italic> (cross).</p></caption><graphic xmlns:xlink="http://www.w3.org/1999/xlink" xlink:href="phytokeys-232-145_article-110110__-g007.jpg" position="float" orientation="portrait" xlink:type="simple" id="oo_908503.jpg"><uri content-type="original_file" xlink:type="simple">https://binary.pensoft.net/fig/908503</uri></graphic></fig></tp:treatment-sec><tp:treatment-sec sec-type="conservation status" id="SECID0ERPAG"><title>Conservation status.</title><p>Although known from a single locality, <italic><tp:taxon-name><tp:taxon-name-part taxon-name-part-type="genus" reg="Endostemon">Endostemon</tp:taxon-name-part><tp:taxon-name-part taxon-name-part-type="species" reg="palustris">palustris</tp:taxon-name-part></tp:taxon-name></italic> occupies a habitat that is extensive within the upper catchment of the Cuito and its tributaries. The area is not threatened with agricultural development being both nutrient poor and many kilometres from any human habitation, but with so little information the species is provisionally assessed as Data Deficient.</p></tp:treatment-sec><tp:treatment-sec sec-type="Taxonomic notes" id="SECID0ECQAG"><title>Taxonomic notes.</title><p><italic><tp:taxon-name><tp:taxon-name-part taxon-name-part-type="genus" reg="Endostemon">Endostemon</tp:taxon-name-part></tp:taxon-name></italic> N.E.Br. is an isolated genus of 20 species within the tribe Ocimeae, with two centres of endemism – Angola and the Horn of Africa. It can be recognised within the <italic><tp:taxon-name><tp:taxon-name-part taxon-name-part-type="genus" reg="Orthosiphon">Orthosiphon</tp:taxon-name-part></tp:taxon-name></italic> Benth. group of genera by its short, villous staminal filaments, an expanded shield-like base to the style, and pollen with alternating wide and narrow mesocolpia (<xref ref-type="bibr" rid="B43">Paton et al. 1994</xref>; <xref ref-type="bibr" rid="B50">Ryding et al. 2003</xref>; <xref ref-type="bibr" rid="B44">Paton et al. 2004</xref>). With the exception of <italic><tp:taxon-name><tp:taxon-name-part taxon-name-part-type="genus" reg="Endostemon">E.</tp:taxon-name-part><tp:taxon-name-part taxon-name-part-type="species" reg="tereticaulis">tereticaulis</tp:taxon-name-part></tp:taxon-name></italic> (Poir.) M. Ashby which is in <tp:taxon-name><tp:taxon-name-part taxon-name-part-type="genus" reg="Endostemon">Endostemon</tp:taxon-name-part><tp:taxon-name-part taxon-name-part-type="infraspecific-rank">sect.</tp:taxon-name-part><tp:taxon-name-part taxon-name-part-type="section" reg="Oblongi">Oblongi</tp:taxon-name-part></tp:taxon-name> Ayob. ex A.J.Paton, Harley &amp; M.M.Harley, all of the Angolan species fall within <tp:taxon-name><tp:taxon-name-part taxon-name-part-type="genus" reg="Endostemon">Endostemon</tp:taxon-name-part><tp:taxon-name-part taxon-name-part-type="infraspecific-rank">sect.</tp:taxon-name-part><tp:taxon-name-part taxon-name-part-type="section" reg="Endostemon">Endostemon</tp:taxon-name-part></tp:taxon-name>. This section is characterised by a relatively short calyx tube with an open glabrous throat, and the form of the lateral calyx lobes – the posterior margins of these lobes are not extended towards the upper lip of the calyx. <italic><tp:taxon-name><tp:taxon-name-part taxon-name-part-type="genus" reg="Endostemon">Endostemon</tp:taxon-name-part><tp:taxon-name-part taxon-name-part-type="species" reg="tubulascens">tubulascens</tp:taxon-name-part></tp:taxon-name></italic>, to which this new species is compared, appears largely restricted to the high escarpment zone around Lubango, Huíla Province, Angola.</p></tp:treatment-sec><ref-list><ref id="B43"><mixed-citation xmlns:xlink="http://www.w3.org/1999/xlink" xlink:type="simple"><person-group><name name-style="western"><surname>Paton</surname><given-names>A</given-names></name><name name-style="western"><surname>Harley</surname><given-names>MM</given-names></name><name name-style="western"><surname>Harley</surname><given-names>RM</given-names></name><name name-style="western"><surname>Weeks</surname><given-names>S</given-names></name></person-group> (<year>1994</year>) <article-title>A Revision of <italic><tp:taxon-name><tp:taxon-name-part taxon-name-part-type="genus">Endostemon</tp:taxon-name-part></tp:taxon-name></italic> (<tp:taxon-name><tp:taxon-name-part taxon-name-part-type="family">Labiatae</tp:taxon-name-part></tp:taxon-name>).</article-title><source>Kew Bulletin</source><volume>49</volume>(<issue>4</issue>): <fpage>673</fpage>–<lpage>716</lpage>. <ext-link xlink:href="10.2307/4118065" ext-link-type="doi" xlink:type="simple">https://doi.org/10.2307/4118065</ext-link></mixed-citation></ref><ref id="B50"><mixed-citation xmlns:xlink="http://www.w3.org/1999/xlink" xlink:type="simple"><person-group><name name-style="western"><surname>Ryding</surname><given-names>O</given-names></name><name name-style="western"><surname>Paton</surname><given-names>A</given-names></name><name name-style="western"><surname>Thulin</surname><given-names>M</given-names></name><name name-style="western"><surname>Springate</surname><given-names>D</given-names></name></person-group> (<year>2003</year>) <article-title>[publ. 2004] Reconsideration of the genus <italic><tp:taxon-name><tp:taxon-name-part taxon-name-part-type="genus">Puntia</tp:taxon-name-part></tp:taxon-name></italic> and a new species of the genus <italic><tp:taxon-name><tp:taxon-name-part taxon-name-part-type="genus">Endostemon</tp:taxon-name-part></tp:taxon-name></italic> (<tp:taxon-name><tp:taxon-name-part taxon-name-part-type="family">Lamiaceae</tp:taxon-name-part></tp:taxon-name>).</article-title><source>Kew Bulletin</source><volume>58</volume>(<issue>4</issue>): <fpage>919</fpage>–<lpage>927</lpage>. <ext-link xlink:href="10.2307/4111205" ext-link-type="doi" xlink:type="simple">https://doi.org/10.2307/4111205</ext-link></mixed-citation></ref><ref id="B44"><mixed-citation xmlns:xlink="http://www.w3.org/1999/xlink" xlink:type="simple"><person-group><name name-style="western"><surname>Paton</surname><given-names>AJ</given-names></name><name name-style="western"><surname>Springate</surname><given-names>D</given-names></name><name name-style="western"><surname>Suddee</surname><given-names>S</given-names></name><name name-style="western"><surname>Otieno</surname><given-names>D</given-names></name><name name-style="western"><surname>Grayer</surname><given-names>RJ</given-names></name><name name-style="western"><surname>Harley</surname><given-names>MM</given-names></name><name name-style="western"><surname>Willis</surname><given-names>F</given-names></name><name name-style="western"><surname>Simmonds</surname><given-names>MSJ</given-names></name><name name-style="western"><surname>Powell</surname><given-names>MP</given-names></name><name name-style="western"><surname>Savolainen</surname><given-names>V</given-names></name></person-group> (<year>2004</year>) <article-title>Phylogeny and Evolution of Basils and Allies (Ocimeae, <tp:taxon-name><tp:taxon-name-part taxon-name-part-type="family">Labiatae</tp:taxon-name-part></tp:taxon-name>) based on three Plastid DNA Regions.</article-title><source>Molecular Phylogenetics and Evolution</source><volume>31</volume>(<issue>1</issue>): <fpage>277</fpage>–<lpage>299</lpage>. <ext-link xlink:href="10.1016/j.ympev.2003.08.002" ext-link-type="doi" xlink:type="simple">https://doi.org/10.1016/j.ympev.2003.08.002</ext-link></mixed-citation></ref></ref-list></tp:taxon-treatment>
