# Supplementary material for: ﻿New species of Asclepias (Apocynaceae), Baphia (Leguminosae), Cochlospermum (Bixaceae) and Endostemon (Lamiaceae) from the Kalahari sands of Angola and NW Zambia, with one new combination in Vangueria (Rubiaceae)
Source: PhytoKeys. 2023 Sep 20;232:145–66. doi: 10.3897/phytokeys.232.110110 (PMC10534249; doi:10.3897/phytokeys.232.110110)
Supplement: XML Treatment for Baphia arenicola [file phytokeys.232.110110-treatment4.xml]

<!DOCTYPE tp:taxon-treatment
  PUBLIC "-//TaxonX//DTD Taxonomic Treatment Publishing DTD v0 20100105//EN" "tax-treatment-NSO.dtd">
<tp:taxon-treatment xmlns:tp="http://www.plazi.org/taxpub"><tp:treatment-meta><kwd-group><label>Taxon classification</label><kwd>
                <named-content content-type="kingdom">Plantae</named-content>
              </kwd><kwd>
                <named-content content-type="order">Fabales</named-content>
              </kwd><kwd>
                <named-content content-type="family">Fabaceae</named-content>
              </kwd></kwd-group><mixed-citation publication-type="journal"><person-group><name><surname>Goyder</surname><given-names>David J.</given-names></name><name><surname>Davies</surname><given-names>Nina</given-names></name><name><surname>Finckh</surname><given-names>Manfred</given-names></name><name><surname>Gomes</surname><given-names>Amândio</given-names></name><name><surname>Gonçalves</surname><given-names>Francisco Maiato P.</given-names></name><name><surname>Meller</surname><given-names>Paulina</given-names></name><name><surname>Paton</surname><given-names>Alan J.</given-names></name></person-group><article-title>﻿New species of <italic><tp:taxon-name><tp:taxon-name-part taxon-name-part-type="genus" reg="Asclepias">Asclepias</tp:taxon-name-part></tp:taxon-name></italic> (<tp:taxon-name><tp:taxon-name-part taxon-name-part-type="family">Apocynaceae</tp:taxon-name-part></tp:taxon-name>), <italic><tp:taxon-name><tp:taxon-name-part taxon-name-part-type="genus" reg="Baphia">Baphia</tp:taxon-name-part></tp:taxon-name></italic> (<tp:taxon-name><tp:taxon-name-part taxon-name-part-type="family">Leguminosae</tp:taxon-name-part></tp:taxon-name>), <italic><tp:taxon-name><tp:taxon-name-part taxon-name-part-type="genus" reg="Cochlospermum">Cochlospermum</tp:taxon-name-part></tp:taxon-name></italic> (<tp:taxon-name><tp:taxon-name-part taxon-name-part-type="family">Bixaceae</tp:taxon-name-part></tp:taxon-name>) and <italic><tp:taxon-name><tp:taxon-name-part taxon-name-part-type="genus" reg="Endostemon">Endostemon</tp:taxon-name-part></tp:taxon-name></italic> (<tp:taxon-name><tp:taxon-name-part taxon-name-part-type="family">Lamiaceae</tp:taxon-name-part></tp:taxon-name>) from the Kalahari sands of Angola and NW Zambia, with one new combination in <italic><tp:taxon-name><tp:taxon-name-part taxon-name-part-type="genus" reg="Vangueria">Vangueria</tp:taxon-name-part></tp:taxon-name></italic> (<tp:taxon-name><tp:taxon-name-part taxon-name-part-type="family">Rubiaceae</tp:taxon-name-part></tp:taxon-name>)</article-title><source>PhytoKeys</source><day>20</day><month>09</month><year>2023</year><volume>232</volume><fpage>145</fpage><lpage>166</lpage><pub-id pub-id-type="doi">10.3897/phytokeys.232.110110</pub-id></mixed-citation></tp:treatment-meta><tp:nomenclature><label>﻿</label><tp:taxon-name>
              <object-id xmlns:xlink="http://www.w3.org/1999/xlink" content-type="arpha" xlink:type="simple">1B3E6B92-C5C0-554B-B951-42D7A268AA2F</object-id>
              <tp:taxon-name-part taxon-name-part-type="genus" reg="Baphia">Baphia</tp:taxon-name-part>
              <tp:taxon-name-part taxon-name-part-type="species" reg="arenicola">arenicola</tp:taxon-name-part>
              <object-id xmlns:xlink="http://www.w3.org/1999/xlink" content-type="ipni" xlink:type="simple">urn:lsid:ipni.org:names:77327149-1</object-id>
            </tp:taxon-name><tp:taxon-authority>Goyder, F.M.P.Gonçalves &amp; P.Meller</tp:taxon-authority><tp:taxon-status xmlns:xlink="http://www.w3.org/1999/xlink" xlink:type="simple">sp. nov.</tp:taxon-status></tp:nomenclature><tp:treatment-sec sec-type="diagnosis" id="SECID0EJUAG"><title>Diagnosis.</title><p>Most similar morphologically to <italic><tp:taxon-name><tp:taxon-name-part taxon-name-part-type="genus" reg="Baphia">B.</tp:taxon-name-part><tp:taxon-name-part taxon-name-part-type="species" reg="massaiensis">massaiensis</tp:taxon-name-part></tp:taxon-name></italic> Taub., from which it can be readily distinguished by its geoxylic lifeform, flowering and fruiting at ground level on short, prostrate above-ground shoots, and the villous suture of the keel petal.</p></tp:treatment-sec><tp:treatment-sec sec-type="material" id="SECID0E1UAG"><title>Type.</title><p>Angola. Moxico Province: tributary of the Lungué-Bungo River 42 km SSE of Munhango, <named-content xmlns:xlink="http://www.w3.org/1999/xlink" content-type="dwc:verbatimCoordinates" xlink:type="simple"><named-content content-type="geo-json" specific-use="{&#34;type&#34;:&#34;Point&#34;,&#34;coordinates&#34;:[18.670278,-12.526111]}" id="NCID0EDVAG" xlink:type="simple">12°31'34"S, 018°40'13"E</named-content></named-content>, fl. 22 October 2016, <italic>D.Goyder &amp; F.Maiato</italic> 8772 (holotype: K (K001333933); isotypes: <abbrev xmlns:xlink="http://www.w3.org/1999/xlink" xlink:title="Collections Unit of Angola’s National Institute for Biodiversity and Protected Areas" id="ABBRID0EKVAG" xlink:type="simple">INBAC</abbrev>, LUBA).</p></tp:treatment-sec><tp:treatment-sec sec-type="description" id="SECID0EOVAG"><title>Description.</title><p>Geoxylic suffrutex forming large patches; above-ground shoots prostrate, 5–10 cm long, pubescent, arising from extensive woody below-ground stems. Leaves unifoliolate; stipules linear, 3–4 mm long, densely pubescent with silvery hairs; petiole 3–5 mm long, pulvinus barely apparent; leaflet narrowly obovate-oblong and generally folded along the midvein, 4–6 cm long, 1–2 cm wide, obtuse apically, tapering somewhat towards the base, ± glabrous except for the major veins beneath. Inflorescences with an indumentum of greyish or golden hairs; flowers 1–3 in sessile or subsessile axillary fascicles; pedicels 15–20 mm long; bracteoles 1–2 mm below the calyx, caducous. Calyx 7–10 mm long, spathaceous. Petals white, the standard with a yellow triangular mark towards the base; standard 10–12 × 8–10 mm, emarginate; wings c. 10 × 2 mm; keel 10–12 × 2.5–3 mm, lower suture villous distally. Stamens 10, free. Ovary 6–9 mm long, villous, with a glabrous upturned style. Legume c. 7 cm long, c. 1.5 cm wide, brown. Seeds c. 10 mm long, dark brown or black. (Figs <xref ref-type="fig" rid="F8">5</xref>, <xref ref-type="fig" rid="F9">6</xref>).</p><fig id="F8" position="float" orientation="portrait"><object-id xmlns:xlink="http://www.w3.org/1999/xlink" content-type="doi" xlink:type="simple">10.3897/phytokeys.232.110110.figure5</object-id><object-id xmlns:xlink="http://www.w3.org/1999/xlink" content-type="arpha" xlink:type="simple">E8232C2B-A6E0-5FCA-9E95-F0870FE8A3DE</object-id><label>Figure 5.</label><caption><p><italic><tp:taxon-name><tp:taxon-name-part taxon-name-part-type="genus" reg="Baphia">Baphia</tp:taxon-name-part><tp:taxon-name-part taxon-name-part-type="species" reg="arenicola">arenicola</tp:taxon-name-part></tp:taxon-name></italic><bold>A</bold> habit <bold>B</bold> bud <bold>C</bold> open flower <bold>D</bold> standard petal <bold>E</bold> wing petal <bold>F</bold> keel petal <bold>G</bold> androecium <bold>H</bold> stamen <bold>J</bold> gynoecium <bold>K</bold> fruit. Drawn by Margaret Tebbs from <italic>Goyder &amp; Maiato</italic> 8772 (flowering material) and <italic>Gomes &amp; Maiato</italic> 161 (fruit).</p></caption><graphic xmlns:xlink="http://www.w3.org/1999/xlink" xlink:href="phytokeys-232-145_article-110110__-g008.jpg" position="float" orientation="portrait" xlink:type="simple" id="oo_908504.jpg"><uri content-type="original_file" xlink:type="simple">https://binary.pensoft.net/fig/908504</uri></graphic></fig><fig id="F9" position="float" orientation="portrait"><object-id xmlns:xlink="http://www.w3.org/1999/xlink" content-type="doi" xlink:type="simple">10.3897/phytokeys.232.110110.figure6</object-id><object-id xmlns:xlink="http://www.w3.org/1999/xlink" content-type="arpha" xlink:type="simple">9516E52E-C4A5-548B-AB85-2FB7C05E6580</object-id><label>Figure 6.</label><caption><p><italic><tp:taxon-name><tp:taxon-name-part taxon-name-part-type="genus" reg="Baphia">Baphia</tp:taxon-name-part><tp:taxon-name-part taxon-name-part-type="species" reg="arenicola">arenicola</tp:taxon-name-part></tp:taxon-name></italic>. Photographed by David Goyder at the type locality.</p></caption><graphic xmlns:xlink="http://www.w3.org/1999/xlink" xlink:href="phytokeys-232-145_article-110110__-g009.jpg" position="float" orientation="portrait" xlink:type="simple" id="oo_908505.jpg"><uri content-type="original_file" xlink:type="simple">https://binary.pensoft.net/fig/908505</uri></graphic></fig></tp:treatment-sec><tp:treatment-sec sec-type="distribution" id="SECID0EEYAG"><title>Distribution and ecology.</title><p>Flowering in October and November in the late dry season or at the onset of the rains; fruiting in February. Known from three sites, the first in the Lungué-Bungo river system of western Moxico Province at an elevation of around 1350 m, the second in the Cusseque River system of Bié Province some 200 km to the SW of the Moxico site at around 1530 m, and the third just over the watershed into the Cacuchi River valley which drains into the Rio Cuchi and is around 1540 m. The three sites are similar topographically, with broad fossil river terraces and sandy alluvial deposits rich in geoxylic suffrutices (<xref ref-type="bibr" rid="B30">Gröngröft et al. 2013b</xref>, <xref ref-type="bibr" rid="B48">Revermann et al. 2013</xref>, <xref ref-type="bibr" rid="B26">Goyder et al. 2018</xref>). (Map <xref ref-type="fig" rid="F10">4</xref>).</p><fig id="F10" position="float" orientation="portrait"><object-id xmlns:xlink="http://www.w3.org/1999/xlink" content-type="doi" xlink:type="simple">10.3897/phytokeys.232.110110.map4</object-id><object-id xmlns:xlink="http://www.w3.org/1999/xlink" content-type="arpha" xlink:type="simple">5A280D2E-985D-5B93-83F8-572E3E62F34D</object-id><label>Map 4.</label><caption><p>Known distribution of <italic><tp:taxon-name><tp:taxon-name-part taxon-name-part-type="genus" reg="Baphia">Baphia</tp:taxon-name-part><tp:taxon-name-part taxon-name-part-type="species" reg="arenicola">arenicola</tp:taxon-name-part></tp:taxon-name></italic> (central Angola).</p></caption><graphic xmlns:xlink="http://www.w3.org/1999/xlink" xlink:href="phytokeys-232-145_article-110110__-g010.jpg" position="float" orientation="portrait" xlink:type="simple" id="oo_908506.jpg"><uri content-type="original_file" xlink:type="simple">https://binary.pensoft.net/fig/908506</uri></graphic></fig></tp:treatment-sec><tp:treatment-sec sec-type="conservation status" id="SECID0ESZAG"><title>Conservation status.</title><p><italic><tp:taxon-name><tp:taxon-name-part taxon-name-part-type="genus" reg="Baphia">Baphia</tp:taxon-name-part><tp:taxon-name-part taxon-name-part-type="species" reg="arenicola">arenicola</tp:taxon-name-part></tp:taxon-name></italic> is known from three localities, two of which have vouchered herbarium collections. <abbrev xmlns:xlink="http://www.w3.org/1999/xlink" xlink:title="The Future Okavango" id="ABBRID0ED1AG" xlink:type="simple">TFO</abbrev> project made many unvouchered observations of the plant in the Cusseque and Cacuchi River valleys and it is clear that there are extensive populations of this species. There are no significant threats to these nutrient-poor grasslands rich in geoxylic suffrutices as the environment is not conducive to agricultural development. <italic><tp:taxon-name><tp:taxon-name-part taxon-name-part-type="genus" reg="Baphia">B.</tp:taxon-name-part><tp:taxon-name-part taxon-name-part-type="species" reg="arenicola">arenicola</tp:taxon-name-part></tp:taxon-name></italic> is therefore provisionally assessed as Least Concern.</p></tp:treatment-sec><tp:treatment-sec sec-type="material" id="SECID0ES1AG"><title>Additional specimens examined.</title><p>Angola. Bié Province: Cusseque, <abbrev xmlns:xlink="http://www.w3.org/1999/xlink" xlink:title="The Future Okavango" id="ABBRID0EY1AG" xlink:type="simple">TFO</abbrev> core site relevé 23324, <named-content xmlns:xlink="http://www.w3.org/1999/xlink" content-type="dwc:verbatimCoordinates" xlink:type="simple"><named-content content-type="geo-json" specific-use="{&#34;type&#34;:&#34;Point&#34;,&#34;coordinates&#34;:[17.111944,-13.698056]}" id="NCID0E61AG" xlink:type="simple">13°41'53"S, 017°06'43"E</named-content></named-content>, fl. 29 October 2011, <italic>Finckh</italic> 132753 (HBG, K); Cusseque, <abbrev xmlns:xlink="http://www.w3.org/1999/xlink" xlink:title="The Future Okavango" id="ABBRID0EG2AG" xlink:type="simple">TFO</abbrev> core site relevé 23349, <named-content xmlns:xlink="http://www.w3.org/1999/xlink" content-type="dwc:verbatimCoordinates" xlink:type="simple"><named-content content-type="geo-json" specific-use="{&#34;type&#34;:&#34;Point&#34;,&#34;coordinates&#34;:[17.130000,-13.698056]}" id="NCID0EN2AG" xlink:type="simple">13°41'53"S, 017°07'48"E</named-content></named-content>, fl. 2 November 2011, <italic>Revermann</italic> 132895 (HBG, K); Cusseque village, Chitembo, <named-content xmlns:xlink="http://www.w3.org/1999/xlink" content-type="dwc:verbatimCoordinates" xlink:type="simple"><named-content content-type="geo-json" specific-use="{&#34;type&#34;:&#34;Point&#34;,&#34;coordinates&#34;:[17.098056,-13.722500]}" id="NCID0EX2AG" xlink:type="simple">13°43'21"S, 017°05'53"E</named-content></named-content>, fr. 17 February 2014, <italic>Gomes &amp; Maiato</italic> 161 (LUBA); Cusseque 15 September 2019, <italic>Finckh</italic> 145383A (HBG, LUBA); Cusseque, 28 January 2020, <italic>Finckh</italic> 145352B (HBG, LUBA).</p></tp:treatment-sec><tp:treatment-sec sec-type="Taxonomic notes" id="SECID0EC3AG"><title>Taxonomic notes.</title><p><italic><tp:taxon-name><tp:taxon-name-part taxon-name-part-type="genus" reg="Baphia">Baphia</tp:taxon-name-part></tp:taxon-name></italic> Afzel. ex G.Lodd is a genus of around 50 species of woody legumes which has diversified across tropical Africa (<xref ref-type="bibr" rid="B53">Soladoye 1985</xref>, <xref ref-type="bibr" rid="B21">Goncharov et al. 2011</xref>). A single species extends its distribution to the white sands of NW Madagascar, with a second species endemic to that region (<xref ref-type="bibr" rid="B55">Stirton and Du Puy 1992</xref>). Members of the genus are recognised readily by their unifoliolate leaves, free rather than united stamens, and flat, dark brown seeds lacking an aril. Seeds of other genera of the unifoliolate Baphioid clade of <xref ref-type="bibr" rid="B39">Lewis et al. (2005)</xref> are globose, arillate, and bicoloured or otherwise brightly coloured (<xref ref-type="bibr" rid="B3">Cheek et al. 2014</xref>). <italic><tp:taxon-name><tp:taxon-name-part taxon-name-part-type="genus" reg="Baphia">Baphia</tp:taxon-name-part></tp:taxon-name></italic> species occur in evergreen forest, thicket and woodland with several species restricted to white sands (<xref ref-type="bibr" rid="B55">Stirton and Du Puy 1992</xref>, <xref ref-type="bibr" rid="B2">Brummitt 2007</xref>, <xref ref-type="bibr" rid="B41">Mackinder and Clark 2012</xref>, <xref ref-type="bibr" rid="B3">Cheek et al. 2014</xref>). While most species are shrubs or small trees, <italic><tp:taxon-name><tp:taxon-name-part taxon-name-part-type="genus" reg="Baphia">B.</tp:taxon-name-part><tp:taxon-name-part taxon-name-part-type="species" reg="aurivellerea">aurivellerea</tp:taxon-name-part></tp:taxon-name></italic> Taub. from NE Angola and western DR Congo can be suffrutescent, but this species still possesses erect woody shoots 20 cm to two metres above ground level. In contrast, an undescribed species encountered in central Angola flowers at ground level on short, prostrate above-ground shoots and is here formally described as <italic><tp:taxon-name><tp:taxon-name-part taxon-name-part-type="genus" reg="Baphia">Baphia</tp:taxon-name-part><tp:taxon-name-part taxon-name-part-type="species" reg="arenicola">arenicola</tp:taxon-name-part></tp:taxon-name></italic>.</p><p>Most floral characters invite comparison with the locally common woodland species <italic><tp:taxon-name><tp:taxon-name-part taxon-name-part-type="genus" reg="Baphia">B.</tp:taxon-name-part><tp:taxon-name-part taxon-name-part-type="species" reg="massaiensis">massaiensis</tp:taxon-name-part></tp:taxon-name></italic>, with its spathaceous calyx split longitudinally down a single line, bracteoles longer than wide and positioned shortly below the apex of the pedicel, glabrous staminal filaments, and pubescent ovary. The keel petal which is somewhat villous along its line of fusion, however, suggests links to <italic><tp:taxon-name><tp:taxon-name-part taxon-name-part-type="genus" reg="Baphia">B.</tp:taxon-name-part><tp:taxon-name-part taxon-name-part-type="species" reg="bequaertii">bequaertii</tp:taxon-name-part></tp:taxon-name></italic> De Wild., another <italic>miombo</italic> woodland species of the region. Preliminary molecular analyses by one of us (PM) places the new taxon close to the latter species, with estimated divergence times from <italic><tp:taxon-name><tp:taxon-name-part taxon-name-part-type="genus" reg="Baphia">B.</tp:taxon-name-part><tp:taxon-name-part taxon-name-part-type="species" reg="bequaertii">bequaertii</tp:taxon-name-part></tp:taxon-name></italic> less than 1 mya. Divergence times from <italic><tp:taxon-name><tp:taxon-name-part taxon-name-part-type="genus" reg="Baphia">B.</tp:taxon-name-part><tp:taxon-name-part taxon-name-part-type="species" reg="massaiensis">massaiensis</tp:taxon-name-part></tp:taxon-name></italic>, on the other hand, are estimated to be between 11 and 27 mya.</p></tp:treatment-sec><ref-list><ref id="B30"><mixed-citation xmlns:xlink="http://www.w3.org/1999/xlink" xlink:type="simple"><person-group><name name-style="western"><surname>Gröngröft</surname><given-names>A</given-names></name><name name-style="western"><surname>Luther-Mosebach</surname><given-names>J</given-names></name><name name-style="western"><surname>Landschreiber</surname><given-names>L</given-names></name><name name-style="western"><surname>Revermann</surname><given-names>R</given-names></name><name name-style="western"><surname>Finckh</surname><given-names>M</given-names></name><name name-style="western"><surname>Eschenbach</surname><given-names>A</given-names></name></person-group> (<year>2013b</year>) <article-title>Cusseque – Landscape.</article-title> In: <person-group><name name-style="western"><surname>Oldeland</surname><given-names>J</given-names></name><name name-style="western"><surname>Erb</surname><given-names>C</given-names></name><name name-style="western"><surname>Finckh</surname><given-names>M</given-names></name><name name-style="western"><surname>Jürgens</surname><given-names>N</given-names></name></person-group> (<role>Eds</role>) <issue-title>Environmental assessments in the Okavango Region.</issue-title><source>Biodiversity &amp; Ecology</source><volume>5</volume>: <fpage>43</fpage>–<lpage>44</lpage>. <ext-link xlink:href="10.7809/b-e.00242" ext-link-type="doi" xlink:type="simple">https://doi.org/10.7809/b-e.00242</ext-link></mixed-citation></ref><ref id="B48"><mixed-citation xmlns:xlink="http://www.w3.org/1999/xlink" xlink:type="simple"><person-group><name name-style="western"><surname>Revermann</surname><given-names>R</given-names></name><name name-style="western"><surname>Maiato</surname><given-names>F</given-names></name><name name-style="western"><surname>Gomes</surname><given-names>A</given-names></name><name name-style="western"><surname>Lages</surname><given-names>F</given-names></name><name name-style="western"><surname>Finckh</surname><given-names>M</given-names></name></person-group> (<year>2013</year>) <article-title>Cusseque – Vegetation.</article-title> In: <person-group><name name-style="western"><surname>Oldeland</surname><given-names>J</given-names></name><name name-style="western"><surname>Erb</surname><given-names>C</given-names></name><name name-style="western"><surname>Finckh</surname><given-names>M</given-names></name><name name-style="western"><surname>Jürgens</surname><given-names>N</given-names></name></person-group> (<role>Eds</role>) <issue-title>Environmental assessments in the Okavango Region.</issue-title><source>Biodiversity &amp; Ecology</source><volume>5</volume>: <fpage>59</fpage>–<lpage>63</lpage>. <ext-link xlink:href="10.7809/b-e.00247" ext-link-type="doi" xlink:type="simple">https://doi.org/10.7809/b-e.00247</ext-link></mixed-citation></ref><ref id="B26"><mixed-citation xmlns:xlink="http://www.w3.org/1999/xlink" xlink:type="simple"><person-group><name name-style="western"><surname>Goyder</surname><given-names>DJ</given-names></name><name name-style="western"><surname>Barker</surname><given-names>N</given-names></name><name name-style="western"><surname>Bester</surname><given-names>SP</given-names></name><name name-style="western"><surname>Frisby</surname><given-names>A</given-names></name><name name-style="western"><surname>Janks</surname><given-names>M</given-names></name><name name-style="western"><surname>Gonçalves</surname><given-names>FMP</given-names></name></person-group> (<year>2018</year>) <article-title>The Cuito catchment of the Okavango system: A vascular plant checklist for the Angolan headwaters.</article-title><source>PhytoKeys</source><volume>113</volume>: <fpage>1</fpage>–<lpage>31</lpage>. <ext-link xlink:href="10.3897/phytokeys.113.30439" ext-link-type="doi" xlink:type="simple">https://doi.org/10.3897/phytokeys.113.30439</ext-link></mixed-citation></ref><ref id="B53"><mixed-citation xmlns:xlink="http://www.w3.org/1999/xlink" xlink:type="simple"><person-group><name name-style="western"><surname>Soladoye</surname><given-names>M</given-names></name></person-group> (<year>1985</year>) <article-title>A revision of <italic><tp:taxon-name><tp:taxon-name-part taxon-name-part-type="genus">Baphia</tp:taxon-name-part></tp:taxon-name></italic> (<tp:taxon-name><tp:taxon-name-part taxon-name-part-type="family">Leguminosae</tp:taxon-name-part></tp:taxon-name>-<tp:taxon-name><tp:taxon-name-part taxon-name-part-type="subfamily">Papilionoideae</tp:taxon-name-part></tp:taxon-name>).</article-title><source>Kew Bulletin</source><volume>40</volume>(<issue>2</issue>): <fpage>291</fpage>–<lpage>386</lpage>. <ext-link xlink:href="10.2307/4108263" ext-link-type="doi" xlink:type="simple">https://doi.org/10.2307/4108263</ext-link></mixed-citation></ref><ref id="B21"><mixed-citation xmlns:xlink="http://www.w3.org/1999/xlink" xlink:type="simple"><person-group><name name-style="western"><surname>Goncharov</surname><given-names>MY</given-names></name><name name-style="western"><surname>Povydysh</surname><given-names>MN</given-names></name><name name-style="western"><surname>Yakovlev</surname><given-names>GP</given-names></name></person-group> (<year>2011</year>) <article-title>Taxonomic revision of the genus <italic><tp:taxon-name><tp:taxon-name-part taxon-name-part-type="genus">Baphia</tp:taxon-name-part></tp:taxon-name></italic> (<tp:taxon-name><tp:taxon-name-part taxon-name-part-type="tribe">Baphieae</tp:taxon-name-part></tp:taxon-name>, <tp:taxon-name><tp:taxon-name-part taxon-name-part-type="family">Fabaceae</tp:taxon-name-part></tp:taxon-name>).</article-title><source>Botanicheskii Zhurnal</source><volume>96</volume>(<issue>7</issue>): <fpage>917</fpage>–<lpage>953</lpage>.</mixed-citation></ref><ref id="B55"><mixed-citation xmlns:xlink="http://www.w3.org/1999/xlink" xlink:type="simple"><person-group><name name-style="western"><surname>Stirton</surname><given-names>CH</given-names></name><name name-style="western"><surname>Du Puy</surname><given-names>DJ</given-names></name></person-group> (<year>1992</year>) <article-title>A new species of <italic><tp:taxon-name><tp:taxon-name-part taxon-name-part-type="genus">Baphia</tp:taxon-name-part></tp:taxon-name></italic> (<tp:taxon-name><tp:taxon-name-part taxon-name-part-type="family">Leguminosae</tp:taxon-name-part></tp:taxon-name>: <tp:taxon-name><tp:taxon-name-part taxon-name-part-type="subfamily">Papilionoideae</tp:taxon-name-part></tp:taxon-name>) from Madagascar.</article-title><source>Kew Bulletin</source><volume>47</volume>(<issue>2</issue>): <fpage>289</fpage>–<lpage>291</lpage>. <ext-link xlink:href="10.2307/4110670" ext-link-type="doi" xlink:type="simple">https://doi.org/10.2307/4110670</ext-link></mixed-citation></ref><ref id="B39"><mixed-citation xmlns:xlink="http://www.w3.org/1999/xlink" xlink:type="simple"><person-group><name name-style="western"><surname>Lewis</surname><given-names>GP</given-names></name><name name-style="western"><surname>Schrire</surname><given-names>B</given-names></name><name name-style="western"><surname>Mackinder</surname><given-names>B</given-names></name><name name-style="western"><surname>Lock</surname><given-names>M</given-names></name></person-group> (<year>2005</year>) Legumes of the world. Royal Botanic Gardens Kew.</mixed-citation></ref><ref id="B3"><mixed-citation xmlns:xlink="http://www.w3.org/1999/xlink" xlink:type="simple"><person-group><name name-style="western"><surname>Cheek</surname><given-names>M</given-names></name><name name-style="western"><surname>Kami</surname><given-names>E</given-names></name><name name-style="western"><surname>Kami</surname><given-names>T</given-names></name></person-group> (<year>2014</year>) <article-title><italic><tp:taxon-name><tp:taxon-name-part taxon-name-part-type="genus">Baphia</tp:taxon-name-part><tp:taxon-name-part taxon-name-part-type="species">vili</tp:taxon-name-part></tp:taxon-name></italic> (<tp:taxon-name><tp:taxon-name-part taxon-name-part-type="family">Leguminosae</tp:taxon-name-part></tp:taxon-name>: <tp:taxon-name><tp:taxon-name-part taxon-name-part-type="subfamily">Papilionoideae</tp:taxon-name-part></tp:taxon-name>), a new species from coastal thicket in the Republic of the Congo and Gabon.</article-title><source>Willdenowia</source><volume>44</volume>(<issue>1</issue>): <fpage>39</fpage>–<lpage>44</lpage>. <ext-link xlink:href="10.3372/wi.44.44106" ext-link-type="doi" xlink:type="simple">https://doi.org/10.3372/wi.44.44106</ext-link></mixed-citation></ref><ref id="B2"><mixed-citation xmlns:xlink="http://www.w3.org/1999/xlink" xlink:type="simple"><person-group><name name-style="western"><surname>Brummitt</surname><given-names>RK</given-names></name></person-group> (<year>2007</year>) <italic><tp:taxon-name><tp:taxon-name-part taxon-name-part-type="genus">Baphia</tp:taxon-name-part></tp:taxon-name></italic>. In: Timberlake J, Polhill RM, Pope G, Martins ES (Eds) Flora Zambesiaca 3(3): 41–50. Royal Botanic Gardens, Kew.</mixed-citation></ref><ref id="B41"><mixed-citation xmlns:xlink="http://www.w3.org/1999/xlink" xlink:type="simple"><person-group><name name-style="western"><surname>Mackinder</surname><given-names>B</given-names></name><name name-style="western"><surname>Clark</surname><given-names>R</given-names></name></person-group> (<year>2012</year>) <article-title><italic><tp:taxon-name><tp:taxon-name-part taxon-name-part-type="genus">Baphia</tp:taxon-name-part><tp:taxon-name-part taxon-name-part-type="species">rosa</tp:taxon-name-part></tp:taxon-name></italic> (<tp:taxon-name><tp:taxon-name-part taxon-name-part-type="family">Leguminosae</tp:taxon-name-part></tp:taxon-name>: <tp:taxon-name><tp:taxon-name-part taxon-name-part-type="subfamily">Papilionoideae</tp:taxon-name-part></tp:taxon-name>), a new species from the Kabompo District of Zambia and a review of the classification of <italic><tp:taxon-name><tp:taxon-name-part taxon-name-part-type="genus">B.</tp:taxon-name-part><tp:taxon-name-part taxon-name-part-type="species">chrysophylla</tp:taxon-name-part></tp:taxon-name></italic>, <italic><tp:taxon-name><tp:taxon-name-part taxon-name-part-type="genus">B.</tp:taxon-name-part><tp:taxon-name-part taxon-name-part-type="species">claessensii</tp:taxon-name-part></tp:taxon-name></italic> and <italic><tp:taxon-name><tp:taxon-name-part taxon-name-part-type="genus">B.</tp:taxon-name-part><tp:taxon-name-part taxon-name-part-type="species">gilletii</tp:taxon-name-part></tp:taxon-name></italic> from the Democratic Republic of the Congo.</article-title><source>Kew Bulletin</source><volume>67</volume>(<issue>3</issue>): <fpage>413</fpage>–<lpage>420</lpage>. <ext-link xlink:href="10.1007/s12225-012-9380-6" ext-link-type="doi" xlink:type="simple">https://doi.org/10.1007/s12225-012-9380-6</ext-link></mixed-citation></ref></ref-list></tp:taxon-treatment>
