# Supplementary material for: ﻿New species of Asclepias (Apocynaceae), Baphia (Leguminosae), Cochlospermum (Bixaceae) and Endostemon (Lamiaceae) from the Kalahari sands of Angola and NW Zambia, with one new combination in Vangueria (Rubiaceae)
Source: PhytoKeys. 2023 Sep 20;232:145–66. doi: 10.3897/phytokeys.232.110110 (PMC10534249; doi:10.3897/phytokeys.232.110110)
Supplement: XML Treatment for Vangueria fulgida [file phytokeys.232.110110-treatment5.xml]

<!DOCTYPE tp:taxon-treatment
  PUBLIC "-//TaxonX//DTD Taxonomic Treatment Publishing DTD v0 20100105//EN" "tax-treatment-NSO.dtd">
<tp:taxon-treatment xmlns:tp="http://www.plazi.org/taxpub"><tp:treatment-meta><kwd-group><label>Taxon classification</label><kwd>
                <named-content content-type="kingdom">Plantae</named-content>
              </kwd><kwd>
                <named-content content-type="order">Gentianales</named-content>
              </kwd><kwd>
                <named-content content-type="family">Rubiaceae</named-content>
              </kwd></kwd-group><mixed-citation publication-type="journal"><person-group><name><surname>Goyder</surname><given-names>David J.</given-names></name><name><surname>Davies</surname><given-names>Nina</given-names></name><name><surname>Finckh</surname><given-names>Manfred</given-names></name><name><surname>Gomes</surname><given-names>Amândio</given-names></name><name><surname>Gonçalves</surname><given-names>Francisco Maiato P.</given-names></name><name><surname>Meller</surname><given-names>Paulina</given-names></name><name><surname>Paton</surname><given-names>Alan J.</given-names></name></person-group><article-title>﻿New species of <italic><tp:taxon-name><tp:taxon-name-part taxon-name-part-type="genus" reg="Asclepias">Asclepias</tp:taxon-name-part></tp:taxon-name></italic> (<tp:taxon-name><tp:taxon-name-part taxon-name-part-type="family">Apocynaceae</tp:taxon-name-part></tp:taxon-name>), <italic><tp:taxon-name><tp:taxon-name-part taxon-name-part-type="genus" reg="Baphia">Baphia</tp:taxon-name-part></tp:taxon-name></italic> (<tp:taxon-name><tp:taxon-name-part taxon-name-part-type="family">Leguminosae</tp:taxon-name-part></tp:taxon-name>), <italic><tp:taxon-name><tp:taxon-name-part taxon-name-part-type="genus" reg="Cochlospermum">Cochlospermum</tp:taxon-name-part></tp:taxon-name></italic> (<tp:taxon-name><tp:taxon-name-part taxon-name-part-type="family">Bixaceae</tp:taxon-name-part></tp:taxon-name>) and <italic><tp:taxon-name><tp:taxon-name-part taxon-name-part-type="genus" reg="Endostemon">Endostemon</tp:taxon-name-part></tp:taxon-name></italic> (<tp:taxon-name><tp:taxon-name-part taxon-name-part-type="family">Lamiaceae</tp:taxon-name-part></tp:taxon-name>) from the Kalahari sands of Angola and NW Zambia, with one new combination in <italic><tp:taxon-name><tp:taxon-name-part taxon-name-part-type="genus" reg="Vangueria">Vangueria</tp:taxon-name-part></tp:taxon-name></italic> (<tp:taxon-name><tp:taxon-name-part taxon-name-part-type="family">Rubiaceae</tp:taxon-name-part></tp:taxon-name>)</article-title><source>PhytoKeys</source><day>20</day><month>09</month><year>2023</year><volume>232</volume><fpage>145</fpage><lpage>166</lpage><pub-id pub-id-type="doi">10.3897/phytokeys.232.110110</pub-id></mixed-citation></tp:treatment-meta><tp:nomenclature><label>﻿</label><tp:taxon-name>
              <object-id xmlns:xlink="http://www.w3.org/1999/xlink" content-type="arpha" xlink:type="simple">58D7735C-BB2A-543D-B178-F99DAEC4B412</object-id>
              <tp:taxon-name-part taxon-name-part-type="genus" reg="Vangueria">Vangueria</tp:taxon-name-part>
              <tp:taxon-name-part taxon-name-part-type="species" reg="fulgida">fulgida</tp:taxon-name-part>
              <object-id xmlns:xlink="http://www.w3.org/1999/xlink" content-type="ipni" xlink:type="simple">urn:lsid:ipni.org:names:77327150-1</object-id>
            </tp:taxon-name><tp:taxon-authority>(Welw. ex Hiern) Goyder &amp; N.M.J.Davies</tp:taxon-authority><tp:taxon-status xmlns:xlink="http://www.w3.org/1999/xlink" xlink:type="simple">comb. nov.</tp:taxon-status><tp:nomenclature-citation-list><tp:nomenclature-citation><tp:taxon-name>
                  <tp:taxon-name-part taxon-name-part-type="genus" reg="Ancylanthos">Ancylanthos</tp:taxon-name-part>
                  <tp:taxon-name-part taxon-name-part-type="species" reg="fulgidus">fulgidus</tp:taxon-name-part>
                </tp:taxon-name><comment>Welw. ex Hiern in Oliv. (ed.), Fl. Trop. Afr. 3: 159 (1877). Type: Angola, Huíla, Mumpulla to Lopollo, Oct. 1859, <italic>Welwitsch</italic> 3160 (lectotype: LISU (LISU208624) designated here; paralectotypes: BM, K, LISU, P, PRE). (Basionym).</comment></tp:nomenclature-citation><tp:nomenclature-citation><tp:taxon-name>
                  <tp:taxon-name-part taxon-name-part-type="genus" reg="Ancylanthos">Ancylanthos</tp:taxon-name-part>
                  <tp:taxon-name-part taxon-name-part-type="species" reg="rubiginosus">rubiginosus</tp:taxon-name-part>
                </tp:taxon-name><comment>Desf., Mém. Mus. Hist. Nat. 4: 5 (1818). <tp:taxon-name><tp:taxon-name-part taxon-name-part-type="genus" reg="Vangueria">Vangueria</tp:taxon-name-part><tp:taxon-name-part taxon-name-part-type="species" reg="rubiginosa">rubiginosa</tp:taxon-name-part></tp:taxon-name> (Desf.) Lantz, Pl. Syst. Evol. 253: 181 (2005), non <tp:taxon-name><tp:taxon-name-part taxon-name-part-type="genus" reg="Vangueria">V.</tp:taxon-name-part><tp:taxon-name-part taxon-name-part-type="species" reg="rubiginosa">rubiginosa</tp:taxon-name-part></tp:taxon-name> K.Schum., Bot. Jahrb. Syst. 23: 457 (1897) [= <tp:taxon-name><tp:taxon-name-part taxon-name-part-type="genus" reg="Rytigynia">Rytigynia</tp:taxon-name-part><tp:taxon-name-part taxon-name-part-type="species" reg="rubiginosa">rubiginosa</tp:taxon-name-part></tp:taxon-name> (K.Schum.) Robyns, Bull. Jard. Bot. État Bruxelles 11: 209 (1928)]. Type: Angola [without locality or collector, but probably Benguela/Huila Plateau, 1785–1787, <italic>J.J. da Silva</italic> (Exell &amp; Mendonça 1956: IX &amp; XI, following note on specimen at P)] (holotype: P (P00138559)).</comment></tp:nomenclature-citation><tp:nomenclature-citation><tp:taxon-name>
                  <tp:taxon-name-part taxon-name-part-type="genus" reg="Ancylanthos">Ancylanthos</tp:taxon-name-part>
                  <tp:taxon-name-part taxon-name-part-type="species" reg="ferrugineus">ferrugineus</tp:taxon-name-part>
                </tp:taxon-name><comment>Welw., J. Trav. Nat. Hist. 1: 29 (1868), nomen nudum.</comment></tp:nomenclature-citation><tp:nomenclature-citation><tp:taxon-name>
                  <tp:taxon-name-part taxon-name-part-type="genus" reg="Ancylanthos">Ancylanthos</tp:taxon-name-part>
                  <tp:taxon-name-part taxon-name-part-type="species" reg="bainesii">bainesii</tp:taxon-name-part>
                </tp:taxon-name><comment>Hiern in Oliv. (ed.), Fl. Trop. Afr. 3: 160 (1877). Type: <tp:taxon-name><tp:taxon-name-part taxon-name-part-type="genus" reg="Baines">Baines</tp:taxon-name-part></tp:taxon-name> s.n. (lectotype: K (K000412071) designated by <xref ref-type="bibr" rid="B49">Robyns 1928</xref>: 329).</comment></tp:nomenclature-citation></tp:nomenclature-citation-list></tp:nomenclature><tp:treatment-sec sec-type="Taxonomic and nomenclatural notes" id="SECID0EXEBG"><title>Taxonomic and nomenclatural notes.</title><p><italic><tp:taxon-name><tp:taxon-name-part taxon-name-part-type="genus" reg="Vangueria">Vangueria</tp:taxon-name-part><tp:taxon-name-part taxon-name-part-type="species" reg="fulgida">fulgida</tp:taxon-name-part></tp:taxon-name></italic> is a small woody species with conspicuous orange flowers. It can form single-stemmed plants to 1.5 m in height, but over much of its range it behaves as a geoxylic suffrutex, forming patches of much shorter above-ground shoots that are burned off each year. It is found mostly on Kalahari sands and is widely distributed across Angola, western Zambia, Botswana, Namibia and Zimbabwe (<xref ref-type="bibr" rid="B1">Bridson 1998</xref>; <xref ref-type="bibr" rid="B13">Figueiredo 2008a</xref>, <xref ref-type="bibr" rid="B14">b</xref>).</p><p>Molecular studies of the tribe <tp:taxon-name><tp:taxon-name-part taxon-name-part-type="tribe">Vanguerieae</tp:taxon-name-part></tp:taxon-name> A.Rich. ex Dumort. (<xref ref-type="bibr" rid="B37">Lantz and Bremer 2004</xref>; <xref ref-type="bibr" rid="B38">Lantz and Bremer 2005</xref>; <xref ref-type="bibr" rid="B47">Razafimandimbison et al. 2009</xref>) have shown that the species of <italic><tp:taxon-name><tp:taxon-name-part taxon-name-part-type="genus" reg="Ancylanthos">Ancylanthos</tp:taxon-name-part></tp:taxon-name></italic> Desf. are showy members of <italic><tp:taxon-name><tp:taxon-name-part taxon-name-part-type="genus" reg="Vangueria">Vangueria</tp:taxon-name-part></tp:taxon-name></italic> Juss., and combinations under the latter were made in <xref ref-type="bibr" rid="B38">Lantz and Bremer (2005)</xref>. However, <italic><tp:taxon-name><tp:taxon-name-part taxon-name-part-type="genus" reg="Vangueria">Vangueria</tp:taxon-name-part><tp:taxon-name-part taxon-name-part-type="species" reg="rubiginosa">rubiginosa</tp:taxon-name-part></tp:taxon-name></italic> (Desf.) Lantz is a later homonym of <italic><tp:taxon-name><tp:taxon-name-part taxon-name-part-type="genus" reg="Vangueria">V.</tp:taxon-name-part><tp:taxon-name-part taxon-name-part-type="species" reg="rubiginosa">rubiginosa</tp:taxon-name-part></tp:taxon-name></italic> K.Schum. (<xref ref-type="bibr" rid="B51">Schumann 1897</xref>: 457) and is therefore illegitimate.</p><p>The earliest synonym listed by <xref ref-type="bibr" rid="B1">Bridson (1998)</xref>, <italic><tp:taxon-name><tp:taxon-name-part taxon-name-part-type="genus" reg="Ancylanthos">Ancylanthos</tp:taxon-name-part><tp:taxon-name-part taxon-name-part-type="species" reg="ferrugineus">ferrugineus</tp:taxon-name-part></tp:taxon-name></italic> Welw. (<xref ref-type="bibr" rid="B60">Welwitsch 1868a</xref>: 29), must be treated as a <italic>nomen nudum</italic> because “very pretty” does not constitute a validating description under the International Code of Nomenclature for algae, fungi, and plants (<xref ref-type="bibr" rid="B57">Turland et al. 2018</xref>). No specimen was cited but, as Welwitsch was writing about the Pedras Negras of Pungo Andongo, Angola it can be inferred that <italic>Welwitsch</italic> 3159 from this region is probably this plant. Welwitsch’s second account of the Pedras Negras (<xref ref-type="bibr" rid="B61">Welwitsch 1868b</xref>), makes no mention of the plant.</p><p><italic><tp:taxon-name><tp:taxon-name-part taxon-name-part-type="genus" reg="Ancylanthos">Ancylanthos</tp:taxon-name-part><tp:taxon-name-part taxon-name-part-type="species" reg="bainesii">bainesii</tp:taxon-name-part></tp:taxon-name></italic><xref ref-type="bibr" rid="B32">Hiern (1877)</xref> and <italic><tp:taxon-name><tp:taxon-name-part taxon-name-part-type="genus" reg="Ancylanthos">A.</tp:taxon-name-part><tp:taxon-name-part taxon-name-part-type="species" reg="fulgidus">fulgidus</tp:taxon-name-part></tp:taxon-name></italic> Welw. ex <xref ref-type="bibr" rid="B32">Hiern (1877)</xref> were published simultaneously and the epithets are both available under <italic><tp:taxon-name><tp:taxon-name-part taxon-name-part-type="genus" reg="Vangueria">Vangueria</tp:taxon-name-part></tp:taxon-name></italic>, so either could be used as a basionym for a new combination to replace the illegitimate <italic><tp:taxon-name><tp:taxon-name-part taxon-name-part-type="genus" reg="Vangueria">V.</tp:taxon-name-part><tp:taxon-name-part taxon-name-part-type="species" reg="rubiginosa">rubiginosa</tp:taxon-name-part></tp:taxon-name></italic> (Desf.) Lantz – we have chosen to use <italic><tp:taxon-name><tp:taxon-name-part taxon-name-part-type="genus" reg="Ancylanthos">A.</tp:taxon-name-part><tp:taxon-name-part taxon-name-part-type="species" reg="fulgidus">fulgidus</tp:taxon-name-part></tp:taxon-name></italic> described from the Huíla Plateau of Angola, a name more widely adopted than <italic><tp:taxon-name><tp:taxon-name-part taxon-name-part-type="genus" reg="Ancylanthos">A.</tp:taxon-name-part><tp:taxon-name-part taxon-name-part-type="species" reg="bainesii">bainesii</tp:taxon-name-part></tp:taxon-name></italic> (<xref ref-type="bibr" rid="B33">Hiern 1898</xref>; <xref ref-type="bibr" rid="B52">Schumann 1903</xref>: 390; <xref ref-type="bibr" rid="B10">Durand and Durand 1909</xref>: 271; <xref ref-type="bibr" rid="B7">De Wildeman 1910</xref>: 424, <xref ref-type="bibr" rid="B8">1913</xref>: 153, <xref ref-type="bibr" rid="B9">1925</xref>: 204; <xref ref-type="bibr" rid="B49">Robyns 1928</xref>). We designate the LISU specimen bearing Welwitsch’s handwritten note as the lectotype of this name.</p><p><xref ref-type="bibr" rid="B32">Hiern (1877)</xref> cited two specimens in his description of <italic><tp:taxon-name><tp:taxon-name-part taxon-name-part-type="genus" reg="Ancylanthos">Ancylanthos</tp:taxon-name-part><tp:taxon-name-part taxon-name-part-type="species" reg="bainesii">bainesii</tp:taxon-name-part></tp:taxon-name></italic>. One, without a locality, was just cited as “T.<tp:taxon-name><tp:taxon-name-part taxon-name-part-type="genus" reg="Baines">Baines</tp:taxon-name-part></tp:taxon-name>!”. The second is the Chapman &amp; <tp:taxon-name><tp:taxon-name-part taxon-name-part-type="genus" reg="Baines">Baines</tp:taxon-name-part></tp:taxon-name> collection labelled “lat. 23°”. <xref ref-type="bibr" rid="B25">Goyder (2016b)</xref> drew attention to problems localising Chapman &amp; <tp:taxon-name><tp:taxon-name-part taxon-name-part-type="genus" reg="Baines">Baines</tp:taxon-name-part></tp:taxon-name>’ collections particularly those labelled lat. 23° – if taken literally, this would imply they were collected near the Namibian coast E of Walvis Bay, but as this is desert and therefore unsuitable habitat for most of the species bearing these labels, it is much more likely that, given the well-documented route of the expedition, they originated in northern Botswana. <xref ref-type="bibr" rid="B49">Robyns (1928</xref>: 329) effectively lectotypified the name by citing the unlocalised “T.<tp:taxon-name><tp:taxon-name-part taxon-name-part-type="genus" reg="Baines">Baines</tp:taxon-name-part></tp:taxon-name>” collection as the type.</p></tp:treatment-sec><ref-list><ref id="B49"><mixed-citation xmlns:xlink="http://www.w3.org/1999/xlink" xlink:type="simple"><person-group><name name-style="western"><surname>Robyns</surname><given-names>W</given-names></name></person-group> (<year>1928</year>) <article-title>Tentamen monographiae Vangueriae generis affinium.</article-title><source>Bulletin du Jardin Botanique de l’Etat Bruxelles</source><volume>11</volume>(<issue>1</issue>): <fpage>1</fpage>–<lpage>359</lpage>. <ext-link xlink:href="10.2307/3666476" ext-link-type="doi" xlink:type="simple">https://doi.org/10.2307/3666476</ext-link></mixed-citation></ref><ref id="B1"><mixed-citation xmlns:xlink="http://www.w3.org/1999/xlink" xlink:type="simple"><person-group><name name-style="western"><surname>Bridson</surname><given-names>D</given-names></name></person-group> (<year>1998</year>) <article-title><italic><tp:taxon-name><tp:taxon-name-part taxon-name-part-type="genus">Ancylanthos</tp:taxon-name-part></tp:taxon-name></italic> Desf. In: Pope GV (Ed.</article-title><source>) Flora Zambesiaca</source><volume>5</volume>(<issue>2</issue>): <fpage>236</fpage>–<lpage>238</lpage>.</mixed-citation></ref><ref id="B13"><mixed-citation xmlns:xlink="http://www.w3.org/1999/xlink" xlink:type="simple"><person-group><name name-style="western"><surname>Figueiredo</surname><given-names>E</given-names></name></person-group> (<year>2008a</year>) <article-title>The <tp:taxon-name><tp:taxon-name-part taxon-name-part-type="family">Rubiaceae</tp:taxon-name-part></tp:taxon-name> of Angola.</article-title><source>Botanical Journal of the Linnean Society</source><volume>156</volume>(<issue>4</issue>): <fpage>537</fpage>–<lpage>638</lpage>. <ext-link xlink:href="10.1111/j.1095-8339.2007.00750.x" ext-link-type="doi" xlink:type="simple">https://doi.org/10.1111/j.1095-8339.2007.00750.x</ext-link></mixed-citation></ref><ref id="B14"><mixed-citation xmlns:xlink="http://www.w3.org/1999/xlink" xlink:type="simple"><person-group><name name-style="western"><surname>Figueiredo</surname><given-names>E</given-names></name></person-group> (<year>2008b</year>) <article-title><tp:taxon-name><tp:taxon-name-part taxon-name-part-type="family">Rubiaceae</tp:taxon-name-part></tp:taxon-name>.</article-title> In: <person-group><name name-style="western"><surname>Figueiredo</surname><given-names>E</given-names></name><name name-style="western"><surname>Smith</surname><given-names>GF</given-names></name></person-group> (<role>Eds</role>) <issue-title>Plants of Angola/Plantas de Angola.</issue-title><source>Strelitzia</source><volume>22</volume>: <fpage>137</fpage>–<lpage>154</lpage>. <ext-link xlink:href="10.1111/j.1095-8339.2007.00675.x" ext-link-type="doi" xlink:type="simple">https://doi.org/10.1111/j.1095-8339.2007.00675.x</ext-link></mixed-citation></ref><ref id="B37"><mixed-citation xmlns:xlink="http://www.w3.org/1999/xlink" xlink:type="simple"><person-group><name name-style="western"><surname>Lantz</surname><given-names>H</given-names></name><name name-style="western"><surname>Bremer</surname><given-names>B</given-names></name></person-group> (<year>2004</year>) <article-title>Phylogeny inferred from morphology and DNA data: Characterising well-supported groups in <tp:taxon-name><tp:taxon-name-part taxon-name-part-type="tribe">Vanguerieae</tp:taxon-name-part></tp:taxon-name> (<tp:taxon-name><tp:taxon-name-part taxon-name-part-type="family">Rubiaceae</tp:taxon-name-part></tp:taxon-name>).</article-title><source>Botanical Journal of the Linnean Society</source><volume>146</volume>(<issue>3</issue>): <fpage>257</fpage>–<lpage>283</lpage>. <ext-link xlink:href="10.1111/j.1095-8339.2004.00338.x" ext-link-type="doi" xlink:type="simple">https://doi.org/10.1111/j.1095-8339.2004.00338.x</ext-link></mixed-citation></ref><ref id="B38"><mixed-citation xmlns:xlink="http://www.w3.org/1999/xlink" xlink:type="simple"><person-group><name name-style="western"><surname>Lantz</surname><given-names>H</given-names></name><name name-style="western"><surname>Bremer</surname><given-names>B</given-names></name></person-group> (<year>2005</year>) <article-title>Phylogeny of the complex <tp:taxon-name><tp:taxon-name-part taxon-name-part-type="tribe">Vanguerieae</tp:taxon-name-part></tp:taxon-name> (<tp:taxon-name><tp:taxon-name-part taxon-name-part-type="family">Rubiaceae</tp:taxon-name-part></tp:taxon-name>) genera <italic><tp:taxon-name><tp:taxon-name-part taxon-name-part-type="genus">Fadogia</tp:taxon-name-part></tp:taxon-name></italic>, <italic><tp:taxon-name><tp:taxon-name-part taxon-name-part-type="genus">Rytigynia</tp:taxon-name-part></tp:taxon-name></italic>, and <italic><tp:taxon-name><tp:taxon-name-part taxon-name-part-type="genus">Vangueria</tp:taxon-name-part></tp:taxon-name></italic> with close relatives and a new circumscription of <italic><tp:taxon-name><tp:taxon-name-part taxon-name-part-type="genus">Vangueria</tp:taxon-name-part></tp:taxon-name></italic>.</article-title><source>Plant Systematics and Evolution</source><volume>253</volume>(<issue>1–4</issue>): <fpage>159</fpage>–<lpage>183</lpage>. <ext-link xlink:href="10.1007/s00606-005-0313-9" ext-link-type="doi" xlink:type="simple">https://doi.org/10.1007/s00606-005-0313-9</ext-link></mixed-citation></ref><ref id="B47"><mixed-citation xmlns:xlink="http://www.w3.org/1999/xlink" xlink:type="simple"><person-group><name name-style="western"><surname>Razafimandimbison</surname><given-names>SG</given-names></name><name name-style="western"><surname>Lantz</surname><given-names>L</given-names></name><name name-style="western"><surname>Mouly</surname><given-names>A</given-names></name><name name-style="western"><surname>Bremer</surname><given-names>B</given-names></name></person-group> (<year>2009</year>) <article-title>Evolutionary trends, major lineages and new generic limits in the dioecious group of the tribe <tp:taxon-name><tp:taxon-name-part taxon-name-part-type="tribe">Vanguerieae</tp:taxon-name-part></tp:taxon-name> (<tp:taxon-name><tp:taxon-name-part taxon-name-part-type="family">Rubiaceae</tp:taxon-name-part></tp:taxon-name>): Insights into the evolution of functional dioecy.</article-title><source>Annals of the Missouri Botanical Garden</source><volume>96</volume>(<issue>1</issue>): <fpage>161</fpage>–<lpage>181</lpage>. <ext-link xlink:href="10.3417/2006191" ext-link-type="doi" xlink:type="simple">https://doi.org/10.3417/2006191</ext-link></mixed-citation></ref><ref id="B51"><mixed-citation xmlns:xlink="http://www.w3.org/1999/xlink" xlink:type="simple"><person-group><name name-style="western"><surname>Schumann</surname><given-names>K</given-names></name></person-group> (<year>1897</year>) <article-title><tp:taxon-name><tp:taxon-name-part taxon-name-part-type="family">Rubiaceae</tp:taxon-name-part></tp:taxon-name> africanae.</article-title><source>Botanische Jahrbücher für Systematik, Pflanzengeschichte und Pflanzengeographie</source><volume>23</volume>: <fpage>412</fpage>–<lpage>470</lpage>.</mixed-citation></ref><ref id="B60"><mixed-citation xmlns:xlink="http://www.w3.org/1999/xlink" xlink:type="simple"><person-group><name name-style="western"><surname>Welwitsch</surname><given-names>F</given-names></name></person-group> (<year>1868a</year>) <article-title>The Pedras Negras of Pungo Andongo in Angola.</article-title><source>Journal of Travel and Natural History</source><volume>1</volume>: <fpage>22</fpage>–<lpage>36</lpage>.</mixed-citation></ref><ref id="B57"><mixed-citation xmlns:xlink="http://www.w3.org/1999/xlink" xlink:type="simple"><person-group><name name-style="western"><surname>Turland</surname><given-names>NJ</given-names></name><name name-style="western"><surname>Wiersema</surname><given-names>JH</given-names></name><name name-style="western"><surname>Barrie</surname><given-names>FR</given-names></name><name name-style="western"><surname>Greuter</surname><given-names>W</given-names></name><name name-style="western"><surname>Hawksworth</surname><given-names>DL</given-names></name><name name-style="western"><surname>Herendeen</surname><given-names>PS</given-names></name><name name-style="western"><surname>Knapp</surname><given-names>S</given-names></name><name name-style="western"><surname>Kusber</surname><given-names>W-H</given-names></name><name name-style="western"><surname>Li</surname><given-names>D-Z</given-names></name><name name-style="western"><surname>Marhold</surname><given-names>K</given-names></name><name name-style="western"><surname>May</surname><given-names>TW</given-names></name><name name-style="western"><surname>McNeill</surname><given-names>J</given-names></name><name name-style="western"><surname>Monro</surname><given-names>AM</given-names></name><name name-style="western"><surname>Prado</surname><given-names>J</given-names></name><name name-style="western"><surname>Price</surname><given-names>MJ</given-names></name><name name-style="western"><surname>Smith</surname><given-names>GF</given-names></name></person-group> (<year>2018</year>) International Code of Nomenclature for algae, fungi, and plants (Shenzhen Code) adopted by the Nineteenth International Botanical Congress Shenzhen, China, July 2017. Regnum Vegetabile 159. Koeltz Botanical Books. <ext-link xlink:href="10.12705/Code.2018" ext-link-type="doi" xlink:type="simple">https://doi.org/10.12705/Code.2018</ext-link></mixed-citation></ref><ref id="B61"><mixed-citation xmlns:xlink="http://www.w3.org/1999/xlink" xlink:type="simple"><person-group><name name-style="western"><surname>Welwitsch</surname><given-names>F</given-names></name></person-group> (<year>1868b</year>) The Pedras Negras of Pungo Andongo in Angola. The Quarterly Journal of Agriculture (Edinburgh) ser. 3, 4: 324–329.</mixed-citation></ref><ref id="B32"><mixed-citation xmlns:xlink="http://www.w3.org/1999/xlink" xlink:type="simple"><person-group><name name-style="western"><surname>Hiern</surname><given-names>WP</given-names></name></person-group> (<year>1877</year>) <article-title><tp:taxon-name><tp:taxon-name-part taxon-name-part-type="family">Rubiaceae</tp:taxon-name-part></tp:taxon-name>. In: Oliver D (Ed.</article-title><source>) Flora of Tropical Africa</source><volume>3</volume>: <fpage>33</fpage>–<lpage>253</lpage>.</mixed-citation></ref><ref id="B33"><mixed-citation xmlns:xlink="http://www.w3.org/1999/xlink" xlink:type="simple"><person-group><name name-style="western"><surname>Hiern</surname><given-names>WP</given-names></name></person-group> (<year>1898</year>) <italic><tp:taxon-name><tp:taxon-name-part taxon-name-part-type="genus">Ancylanthos</tp:taxon-name-part><tp:taxon-name-part taxon-name-part-type="species">fulgidus</tp:taxon-name-part></tp:taxon-name></italic> – Catalogue of the Angolan plants collected by Dr Friedrich Welwitsch in 1853–1861, Vol. 1: 484.</mixed-citation></ref><ref id="B52"><mixed-citation xmlns:xlink="http://www.w3.org/1999/xlink" xlink:type="simple"><person-group><name name-style="western"><surname>Schumann</surname><given-names>K</given-names></name></person-group> (<year>1903</year>) <article-title><italic><tp:taxon-name><tp:taxon-name-part taxon-name-part-type="genus">Ancylanthos</tp:taxon-name-part><tp:taxon-name-part taxon-name-part-type="species">fulgidus</tp:taxon-name-part></tp:taxon-name></italic> Welw.</article-title> In: <person-group><name name-style="western"><surname>Warburg</surname><given-names>O</given-names></name></person-group> (<role>Ed.</role>) <issue-title>Kunene-Sambesi-Expedition.</issue-title><source>Kolonial-Wirtschaftliches Komitee, Berlin</source>, <fpage>390</fpage>–<lpage>391</lpage>.</mixed-citation></ref><ref id="B10"><mixed-citation xmlns:xlink="http://www.w3.org/1999/xlink" xlink:type="simple"><person-group><name name-style="western"><surname>Durand</surname><given-names>T</given-names></name><name name-style="western"><surname>Durand</surname><given-names>H</given-names></name></person-group> (<year>1909</year>) Sylloge Florae Congolanae [Phanerogamae]. Bruxelles, 716 pp.</mixed-citation></ref><ref id="B7"><mixed-citation xmlns:xlink="http://www.w3.org/1999/xlink" xlink:type="simple"><person-group><name name-style="western"><surname>De Wildeman</surname><given-names>E</given-names></name></person-group> (<year>1910</year>) Compagnie du Kasai: mission permanente d’études scientifiques: résultats de ses recherches botaniques et agronomiques, 463 pp. <ext-link xlink:href="10.5962/bhl.title.147877" ext-link-type="doi" xlink:type="simple">https://doi.org/10.5962/bhl.title.147877</ext-link></mixed-citation></ref><ref id="B8"><mixed-citation xmlns:xlink="http://www.w3.org/1999/xlink" xlink:type="simple"><person-group><name name-style="western"><surname>De Wildeman</surname><given-names>E</given-names></name></person-group> (<year>1913</year>) Études sur la Flore du Katanga. Annales du Musée du Congo série IV. Botanique 2: 180.</mixed-citation></ref><ref id="B9"><mixed-citation xmlns:xlink="http://www.w3.org/1999/xlink" xlink:type="simple"><person-group><name name-style="western"><surname>De Wildeman</surname><given-names>E</given-names></name></person-group> (<year>1925</year>) <tp:taxon-name><tp:taxon-name-part taxon-name-part-type="kingdom">Plantae</tp:taxon-name-part></tp:taxon-name> Bequaertianae. Études sur les récoltes botaniques du Dr J. Bequaert chargé de missions au Congo Belge (1913–1915) 3: 1–576.</mixed-citation></ref><ref id="B25"><mixed-citation xmlns:xlink="http://www.w3.org/1999/xlink" xlink:type="simple"><person-group><name name-style="western"><surname>Goyder</surname><given-names>DJ</given-names></name></person-group> (<year>2016b</year>) <article-title>Localities of plants collected by Thomas <tp:taxon-name><tp:taxon-name-part taxon-name-part-type="genus">Baines</tp:taxon-name-part></tp:taxon-name> on the <tp:taxon-name><tp:taxon-name-part taxon-name-part-type="genus">Baines</tp:taxon-name-part></tp:taxon-name>–Chapman expedition to Lake Ngami and Victoria Falls 1861–1863.</article-title><source>Kew Bulletin</source><volume>71</volume>(<issue>3</issue>): <fpage>46</fpage>. <ext-link xlink:href="10.1007/s12225-016-9656-3" ext-link-type="doi" xlink:type="simple">https://doi.org/10.1007/s12225-016-9656-3</ext-link></mixed-citation></ref></ref-list></tp:taxon-treatment>
